# Supplementary material for: Delineation of Steroid-Degrading Microorganisms through Comparative Genomic Analysis
Source: mBio. 2016 Mar 8;7(2):e00166-16. doi: 10.1128/mBio.00166-16 (PMC4810484; doi:10.1128/mBio.00166-16)
Supplement: Table S1 — Table listing 265 putatively steroid-degrading bacteria identified by HMM analysis. [file mbo001162715st1.xlsx]

## Sheet: Putative_Degraders - Putative s
Table listing 265 putatively steroid-degrading bacteria identified by HMM analysis.
Organism_Accession (Refseq)	Source	Organism_Phylogeny	RefSeq_Database_Type
NZ_AGFF00000000	Dietzia alimentaria 72	Bacteria_Actinobacteria_Actinobacteridae_Actinomycetales_Corynebacterineae_Dietziaceae_Dietzia	Draft
NZ_AEKG00000000	Dietzia cinnamea P4	Bacteria_Actinobacteria_Actinobacteridae_Actinomycetales_Corynebacterineae_Dietziaceae_Dietzia	Draft
NZ_BANR00000000	Gordonia aichiensis NBRC 108223	Bacteria_Actinobacteria_Actinobacteridae_Actinomycetales_Corynebacterineae_Gordoniaceae_Gordonia	Draft
NZ_BACI00000000	Gordonia alkanivorans NBRC 16433	Bacteria_Actinobacteria_Actinobacteridae_Actinomycetales_Corynebacterineae_Gordoniaceae_Gordonia	Draft
NZ_BAED00000000	Gordonia amarae NBRC 15530	Bacteria_Actinobacteria_Actinobacteridae_Actinomycetales_Corynebacterineae_Gordoniaceae_Gordonia	Draft
NZ_BANS00000000	Gordonia amicalis NBRC 100051 = JCM 11271	Bacteria_Actinobacteria_Actinobacteridae_Actinomycetales_Corynebacterineae_Gordoniaceae_Gordonia	Draft
NZ_BAEE00000000	Gordonia araii NBRC 100433	Bacteria_Actinobacteria_Actinobacteridae_Actinomycetales_Corynebacterineae_Gordoniaceae_Gordonia	Draft
NC_013441	Gordonia bronchialis DSM 43247	Bacteria_Actinobacteria_Actinobacteridae_Actinomycetales_Corynebacterineae_Gordoniaceae_Gordonia	Complete
NZ_BAEH00000000	Gordonia effusa NBRC 100432	Bacteria_Actinobacteria_Actinobacteridae_Actinomycetales_Corynebacterineae_Gordoniaceae_Gordonia	Draft
NZ_BANT00000000	Gordonia hirsuta DSM 44140 = NBRC 16056	Bacteria_Actinobacteria_Actinobacteridae_Actinomycetales_Corynebacterineae_Gordoniaceae_Gordonia	Draft
NZ_BAOP00000000	Gordonia malaquae NBRC 108250	Bacteria_Actinobacteria_Actinobacteridae_Actinomycetales_Corynebacterineae_Gordoniaceae_Gordonia	Draft
NZ_BAHE00000000	Gordonia namibiensis NBRC 108229	Bacteria_Actinobacteria_Actinobacteridae_Actinomycetales_Corynebacterineae_Gordoniaceae_Gordonia	Draft
NZ_AEUD00000000	Gordonia neofelifaecis NRRL B-59395	Bacteria_Actinobacteria_Actinobacteridae_Actinomycetales_Corynebacterineae_Gordoniaceae_Gordonia	Draft
NZ_BAFB00000000	Gordonia otitidis NBRC 100426	Bacteria_Actinobacteria_Actinobacteridae_Actinomycetales_Corynebacterineae_Gordoniaceae_Gordonia	Draft
NZ_BAOQ00000000	Gordonia paraffinivorans NBRC 108238	Bacteria_Actinobacteria_Actinobacteridae_Actinomycetales_Corynebacterineae_Gordoniaceae_Gordonia	Draft
NZ_BAEI00000000	Gordonia polyisoprenivorans NBRC 16320	Bacteria_Actinobacteria_Actinobacteridae_Actinomycetales_Corynebacterineae_Gordoniaceae_Gordonia	Draft
NC_016906	Gordonia polyisoprenivorans VH2	Bacteria_Actinobacteria_Actinobacteridae_Actinomycetales_Corynebacterineae_Gordoniaceae_Gordonia	Complete
NZ_BAHC00000000	Gordonia rhizosphera NBRC 16068	Bacteria_Actinobacteria_Actinobacteridae_Actinomycetales_Corynebacterineae_Gordoniaceae_Gordonia	Draft
NZ_BAHB00000000	Gordonia rubripertincta NBRC 101908	Bacteria_Actinobacteria_Actinobacteridae_Actinomycetales_Corynebacterineae_Gordoniaceae_Gordonia	Draft
NZ_BANU00000000	Gordonia sihwensis NBRC 108236	Bacteria_Actinobacteria_Actinobacteridae_Actinomycetales_Corynebacterineae_Gordoniaceae_Gordonia	Draft
NZ_BANX00000000	Gordonia soli NBRC 108243	Bacteria_Actinobacteria_Actinobacteridae_Actinomycetales_Corynebacterineae_Gordoniaceae_Gordonia	Draft
NC_018581	Gordonia sp. KTR9	Bacteria_Actinobacteria_Actinobacteridae_Actinomycetales_Corynebacterineae_Gordoniaceae_Gordonia	Complete
NZ_BAFC00000000	Gordonia sputi NBRC 100414	Bacteria_Actinobacteria_Actinobacteridae_Actinomycetales_Corynebacterineae_Gordoniaceae_Gordonia	Draft
NZ_BAFD00000000	Gordonia terrae NBRC 100016	Bacteria_Actinobacteria_Actinobacteridae_Actinomycetales_Corynebacterineae_Gordoniaceae_Gordonia	Draft
NC_015564	Amycolicicoccus subflavus DQS3-9A1	Bacteria_Actinobacteria_Actinobacteridae_Actinomycetales_Corynebacterineae_Mycobacteriaceae_Amycolicicoccus	Complete
NC_010397	Mycobacterium abscessus	Bacteria_Actinobacteria_Actinobacteridae_Actinomycetales_Corynebacterineae_Mycobacteriaceae_Mycobacterium	Complete
NC_018027	Mycobacterium chubuense NBB4	Bacteria_Actinobacteria_Actinobacteridae_Actinomycetales_Corynebacterineae_Mycobacteriaceae_Mycobacterium	Complete
NZ_ALQB00000000	Mycobacterium fortuitum subsp. fortuitum DSM 46621	Bacteria_Actinobacteria_Actinobacteridae_Actinomycetales_Corynebacterineae_Mycobacteriaceae_Mycobacterium	Draft
NC_009338	Mycobacterium gilvum PYR-GCK	Bacteria_Actinobacteria_Actinobacteridae_Actinomycetales_Corynebacterineae_Mycobacteriaceae_Mycobacterium	Complete
NC_014814	Mycobacterium gilvum Spyr1	Bacteria_Actinobacteria_Actinobacteridae_Actinomycetales_Corynebacterineae_Mycobacteriaceae_Mycobacterium	Complete
NZ_AMRA00000000	Mycobacterium hassiacum DSM 44199	Bacteria_Actinobacteria_Actinobacteridae_Actinomycetales_Corynebacterineae_Mycobacteriaceae_Mycobacterium	Draft
NC_022663	Mycobacterium kansasii ATCC 12478	Bacteria_Actinobacteria_Actinobacteridae_Actinomycetales_Corynebacterineae_Mycobacteriaceae_Mycobacterium	Complete
NC_020133	Mycobacterium liflandii 128FXT	Bacteria_Actinobacteria_Actinobacteridae_Actinomycetales_Corynebacterineae_Mycobacteriaceae_Mycobacterium	Complete
NC_010612	Mycobacterium marinum M	Bacteria_Actinobacteria_Actinobacteridae_Actinomycetales_Corynebacterineae_Mycobacteriaceae_Mycobacterium	Complete
NC_023036	Mycobacterium neoaurum VKM Ac-1815D	Bacteria_Actinobacteria_Actinobacteridae_Actinomycetales_Corynebacterineae_Mycobacteriaceae_Mycobacterium	Complete
NZ_ADNV00000000	Mycobacterium parascrofulaceum ATCC BAA-614	Bacteria_Actinobacteria_Actinobacteridae_Actinomycetales_Corynebacterineae_Mycobacteriaceae_Mycobacterium	Draft
NZ_AJFJ00000000	Mycobacterium phlei RIVM601174	Bacteria_Actinobacteria_Actinobacteridae_Actinomycetales_Corynebacterineae_Mycobacteriaceae_Mycobacterium	Draft
NZ_AGIQ00000000	Mycobacterium rhodesiae JS60	Bacteria_Actinobacteria_Actinobacteridae_Actinomycetales_Corynebacterineae_Mycobacteriaceae_Mycobacterium	Draft
NC_016604	Mycobacterium rhodesiae NBB3	Bacteria_Actinobacteria_Actinobacteridae_Actinomycetales_Corynebacterineae_Mycobacteriaceae_Mycobacterium	Complete
NC_019966	Mycobacterium smegmatis JS623	Bacteria_Actinobacteria_Actinobacteridae_Actinomycetales_Corynebacterineae_Mycobacteriaceae_Mycobacterium	Complete
NZ_AOCJ00000000	Mycobacterium smegmatis MKD8	Bacteria_Actinobacteria_Actinobacteridae_Actinomycetales_Corynebacterineae_Mycobacteriaceae_Mycobacterium	Draft
NC_018289	Mycobacterium smegmatis str. MC2 155	Bacteria_Actinobacteria_Actinobacteridae_Actinomycetales_Corynebacterineae_Mycobacteriaceae_Mycobacterium	Complete
NZ_AKIG00000000	Mycobacterium sp. H4Y	Bacteria_Actinobacteria_Actinobacteridae_Actinomycetales_Corynebacterineae_Mycobacteriaceae_Mycobacterium	Draft
NC_015576	Mycobacterium sp. JDM601	Bacteria_Actinobacteria_Actinobacteridae_Actinomycetales_Corynebacterineae_Mycobacteriaceae_Mycobacterium	Complete
NC_009077	Mycobacterium sp. JLS	Bacteria_Actinobacteria_Actinobacteridae_Actinomycetales_Corynebacterineae_Mycobacteriaceae_Mycobacterium	Complete
NC_008705	Mycobacterium sp. KMS	Bacteria_Actinobacteria_Actinobacteridae_Actinomycetales_Corynebacterineae_Mycobacteriaceae_Mycobacterium	Complete
NC_008146	Mycobacterium sp. MCS	Bacteria_Actinobacteria_Actinobacteridae_Actinomycetales_Corynebacterineae_Mycobacteriaceae_Mycobacterium	Complete
NC_017904	Mycobacterium sp. MOTT36Y	Bacteria_Actinobacteria_Actinobacteridae_Actinomycetales_Corynebacterineae_Mycobacteriaceae_Mycobacterium	Complete
NZ_AGVE00000000	Mycobacterium thermoresistibile ATCC 19527	Bacteria_Actinobacteria_Actinobacteridae_Actinomycetales_Corynebacterineae_Mycobacteriaceae_Mycobacterium	Draft
NZ_AGJJ00000000	Mycobacterium tusciae JS617	Bacteria_Actinobacteria_Actinobacteridae_Actinomycetales_Corynebacterineae_Mycobacteriaceae_Mycobacterium	Draft
NC_008611	Mycobacterium ulcerans Agy99	Bacteria_Actinobacteria_Actinobacteridae_Actinomycetales_Corynebacterineae_Mycobacteriaceae_Mycobacterium	Complete
NZ_ALQA00000000	Mycobacterium vaccae ATCC 25954	Bacteria_Actinobacteria_Actinobacteridae_Actinomycetales_Corynebacterineae_Mycobacteriaceae_Mycobacterium	Draft
NC_008726	Mycobacterium vanbaalenii PYR-1	Bacteria_Actinobacteria_Actinobacteridae_Actinomycetales_Corynebacterineae_Mycobacteriaceae_Mycobacterium	Complete
NZ_AJFI00000000	Mycobacterium xenopi RIVM700367	Bacteria_Actinobacteria_Actinobacteridae_Actinomycetales_Corynebacterineae_Mycobacteriaceae_Mycobacterium	Draft
NZ_AKUX00000000	Mycobacterium abscessus 3A-0119-R	Bacteria_Actinobacteria_Actinobacteridae_Actinomycetales_Corynebacterineae_Mycobacteriaceae_Mycobacterium_Mycobacterium abscessus	Draft
NZ_AKUY00000000	Mycobacterium abscessus 3A-0122-R	Bacteria_Actinobacteria_Actinobacteridae_Actinomycetales_Corynebacterineae_Mycobacteriaceae_Mycobacterium_Mycobacterium abscessus	Draft
NZ_AKUZ00000000	Mycobacterium abscessus 3A-0122-S	Bacteria_Actinobacteria_Actinobacteridae_Actinomycetales_Corynebacterineae_Mycobacteriaceae_Mycobacterium_Mycobacterium abscessus	Draft
NZ_AKVA00000000	Mycobacterium abscessus 3A-0731	Bacteria_Actinobacteria_Actinobacteridae_Actinomycetales_Corynebacterineae_Mycobacteriaceae_Mycobacterium_Mycobacterium abscessus	Draft
NZ_AKUP00000000	Mycobacterium abscessus 3A-0810-R	Bacteria_Actinobacteria_Actinobacteridae_Actinomycetales_Corynebacterineae_Mycobacteriaceae_Mycobacterium_Mycobacterium abscessus	Draft
NZ_AKVB00000000	Mycobacterium abscessus 3A-0930-R	Bacteria_Actinobacteria_Actinobacteridae_Actinomycetales_Corynebacterineae_Mycobacteriaceae_Mycobacterium_Mycobacterium abscessus	Draft
NZ_AKVC00000000	Mycobacterium abscessus 3A-0930-S	Bacteria_Actinobacteria_Actinobacteridae_Actinomycetales_Corynebacterineae_Mycobacteriaceae_Mycobacterium_Mycobacterium abscessus	Draft
NZ_AGQU00000000	Mycobacterium abscessus 47J26	Bacteria_Actinobacteria_Actinobacteridae_Actinomycetales_Corynebacterineae_Mycobacteriaceae_Mycobacterium_Mycobacterium abscessus	Draft
NZ_AKVD00000000	Mycobacterium abscessus 4S-0116-R	Bacteria_Actinobacteria_Actinobacteridae_Actinomycetales_Corynebacterineae_Mycobacteriaceae_Mycobacterium_Mycobacterium abscessus	Draft
NZ_AKVE00000000	Mycobacterium abscessus 4S-0116-S	Bacteria_Actinobacteria_Actinobacteridae_Actinomycetales_Corynebacterineae_Mycobacteriaceae_Mycobacterium_Mycobacterium abscessus	Draft
NZ_AKUT00000000	Mycobacterium abscessus 4S-0206	Bacteria_Actinobacteria_Actinobacteridae_Actinomycetales_Corynebacterineae_Mycobacteriaceae_Mycobacterium_Mycobacterium abscessus	Draft
NZ_AKTU00000000	Mycobacterium abscessus 4S-0303	Bacteria_Actinobacteria_Actinobacteridae_Actinomycetales_Corynebacterineae_Mycobacteriaceae_Mycobacterium_Mycobacterium abscessus	Draft
NZ_AKTV00000000	Mycobacterium abscessus 4S-0726-RA	Bacteria_Actinobacteria_Actinobacteridae_Actinomycetales_Corynebacterineae_Mycobacteriaceae_Mycobacterium_Mycobacterium abscessus	Draft
NZ_AKTW00000000	Mycobacterium abscessus 4S-0726-RB	Bacteria_Actinobacteria_Actinobacteridae_Actinomycetales_Corynebacterineae_Mycobacteriaceae_Mycobacterium_Mycobacterium abscessus	Draft
NZ_AKTX00000000	Mycobacterium abscessus 5S-0304	Bacteria_Actinobacteria_Actinobacteridae_Actinomycetales_Corynebacterineae_Mycobacteriaceae_Mycobacterium_Mycobacterium abscessus	Draft
NZ_AKTY00000000	Mycobacterium abscessus 5S-0421	Bacteria_Actinobacteria_Actinobacteridae_Actinomycetales_Corynebacterineae_Mycobacteriaceae_Mycobacterium_Mycobacterium abscessus	Draft
NZ_AKTZ00000000	Mycobacterium abscessus 5S-0422	Bacteria_Actinobacteria_Actinobacteridae_Actinomycetales_Corynebacterineae_Mycobacteriaceae_Mycobacterium_Mycobacterium abscessus	Draft
NZ_AKUA00000000	Mycobacterium abscessus 5S-0708	Bacteria_Actinobacteria_Actinobacteridae_Actinomycetales_Corynebacterineae_Mycobacteriaceae_Mycobacterium_Mycobacterium abscessus	Draft
NZ_AKUB00000000	Mycobacterium abscessus 5S-0817	Bacteria_Actinobacteria_Actinobacteridae_Actinomycetales_Corynebacterineae_Mycobacteriaceae_Mycobacterium_Mycobacterium abscessus	Draft
NZ_AKUQ00000000	Mycobacterium abscessus 5S-0921	Bacteria_Actinobacteria_Actinobacteridae_Actinomycetales_Corynebacterineae_Mycobacteriaceae_Mycobacterium_Mycobacterium abscessus	Draft
NZ_AKUC00000000	Mycobacterium abscessus 5S-1212	Bacteria_Actinobacteria_Actinobacteridae_Actinomycetales_Corynebacterineae_Mycobacteriaceae_Mycobacterium_Mycobacterium abscessus	Draft
NZ_AKUD00000000	Mycobacterium abscessus 5S-1215	Bacteria_Actinobacteria_Actinobacteridae_Actinomycetales_Corynebacterineae_Mycobacteriaceae_Mycobacterium_Mycobacterium abscessus	Draft
NZ_AKUE00000000	Mycobacterium abscessus 6G-0125-R	Bacteria_Actinobacteria_Actinobacteridae_Actinomycetales_Corynebacterineae_Mycobacteriaceae_Mycobacterium_Mycobacterium abscessus	Draft
NZ_AKUF00000000	Mycobacterium abscessus 6G-0125-S	Bacteria_Actinobacteria_Actinobacteridae_Actinomycetales_Corynebacterineae_Mycobacteriaceae_Mycobacterium_Mycobacterium abscessus	Draft
NZ_AKUR00000000	Mycobacterium abscessus 6G-0212	Bacteria_Actinobacteria_Actinobacteridae_Actinomycetales_Corynebacterineae_Mycobacteriaceae_Mycobacterium_Mycobacterium abscessus	Draft
NZ_AKUS00000000	Mycobacterium abscessus 6G-0728-R	Bacteria_Actinobacteria_Actinobacteridae_Actinomycetales_Corynebacterineae_Mycobacteriaceae_Mycobacterium_Mycobacterium abscessus	Draft
NZ_AKUG00000000	Mycobacterium abscessus 6G-0728-S	Bacteria_Actinobacteria_Actinobacteridae_Actinomycetales_Corynebacterineae_Mycobacteriaceae_Mycobacterium_Mycobacterium abscessus	Draft
NZ_AKUH00000000	Mycobacterium abscessus 6G-1108	Bacteria_Actinobacteria_Actinobacteridae_Actinomycetales_Corynebacterineae_Mycobacteriaceae_Mycobacterium_Mycobacterium abscessus	Draft
NZ_AJGF00000000	Mycobacterium abscessus M93	Bacteria_Actinobacteria_Actinobacteridae_Actinomycetales_Corynebacterineae_Mycobacteriaceae_Mycobacterium_Mycobacterium abscessus	Draft
NZ_AJGG00000000	Mycobacterium abscessus M94	Bacteria_Actinobacteria_Actinobacteridae_Actinomycetales_Corynebacterineae_Mycobacteriaceae_Mycobacterium_Mycobacterium abscessus	Draft
NC_021282	Mycobacterium abscessus subsp. bolletii 50594	Bacteria_Actinobacteria_Actinobacteridae_Actinomycetales_Corynebacterineae_Mycobacteriaceae_Mycobacterium_Mycobacterium abscessus	Complete
NZ_AHAS00000000	Mycobacterium abscessus subsp. bolletii BD	Bacteria_Actinobacteria_Actinobacteridae_Actinomycetales_Corynebacterineae_Mycobacteriaceae_Mycobacterium_Mycobacterium abscessus	Draft
NC_018150	Mycobacterium abscessus subsp. bolletii str. GO 06	Bacteria_Actinobacteria_Actinobacteridae_Actinomycetales_Corynebacterineae_Mycobacteriaceae_Mycobacterium_Mycobacterium abscessus	Complete
NZ_AKUI00000000	Mycobacterium massiliense 1S-151-0930	Bacteria_Actinobacteria_Actinobacteridae_Actinomycetales_Corynebacterineae_Mycobacteriaceae_Mycobacterium_Mycobacterium abscessus	Draft
NZ_AKUJ00000000	Mycobacterium massiliense 1S-152-0914	Bacteria_Actinobacteria_Actinobacteridae_Actinomycetales_Corynebacterineae_Mycobacteriaceae_Mycobacterium_Mycobacterium abscessus	Draft
NZ_AKUK00000000	Mycobacterium massiliense 1S-153-0915	Bacteria_Actinobacteria_Actinobacteridae_Actinomycetales_Corynebacterineae_Mycobacteriaceae_Mycobacterium_Mycobacterium abscessus	Draft
NZ_AKUL00000000	Mycobacterium massiliense 1S-154-0310	Bacteria_Actinobacteria_Actinobacteridae_Actinomycetales_Corynebacterineae_Mycobacteriaceae_Mycobacterium_Mycobacterium abscessus	Draft
NZ_AKUN00000000	Mycobacterium massiliense 2B-0107	Bacteria_Actinobacteria_Actinobacteridae_Actinomycetales_Corynebacterineae_Mycobacteriaceae_Mycobacterium_Mycobacterium abscessus	Draft
NZ_AKUU00000000	Mycobacterium massiliense 2B-0307	Bacteria_Actinobacteria_Actinobacteridae_Actinomycetales_Corynebacterineae_Mycobacteriaceae_Mycobacterium_Mycobacterium abscessus	Draft
NZ_AKUM00000000	Mycobacterium massiliense 2B-0626	Bacteria_Actinobacteria_Actinobacteridae_Actinomycetales_Corynebacterineae_Mycobacteriaceae_Mycobacterium_Mycobacterium abscessus	Draft
NZ_AKUV00000000	Mycobacterium massiliense 2B-0912-R	Bacteria_Actinobacteria_Actinobacteridae_Actinomycetales_Corynebacterineae_Mycobacteriaceae_Mycobacterium_Mycobacterium abscessus	Draft
NZ_AKUW00000000	Mycobacterium massiliense 2B-0912-S	Bacteria_Actinobacteria_Actinobacteridae_Actinomycetales_Corynebacterineae_Mycobacteriaceae_Mycobacterium_Mycobacterium abscessus	Draft
NZ_AKUO00000000	Mycobacterium massiliense 2B-1231	Bacteria_Actinobacteria_Actinobacteridae_Actinomycetales_Corynebacterineae_Mycobacteriaceae_Mycobacterium_Mycobacterium abscessus	Draft
NZ_AHAR00000000	Mycobacterium massiliense CCUG 48898 = JCM 15300	Bacteria_Actinobacteria_Actinobacteridae_Actinomycetales_Corynebacterineae_Mycobacteriaceae_Mycobacterium_Mycobacterium abscessus	Draft
NC_008595	Mycobacterium avium 104	Bacteria_Actinobacteria_Actinobacteridae_Actinomycetales_Corynebacterineae_Mycobacteriaceae_Mycobacterium_Mycobacterium avium complex (MAC)	Complete
NZ_ACFI00000000	Mycobacterium avium subsp. avium ATCC 25291	Bacteria_Actinobacteria_Actinobacteridae_Actinomycetales_Corynebacterineae_Mycobacteriaceae_Mycobacterium_Mycobacterium avium complex (MAC)	Draft
NC_002944	Mycobacterium avium subsp. paratuberculosis K-10	Bacteria_Actinobacteria_Actinobacteridae_Actinomycetales_Corynebacterineae_Mycobacteriaceae_Mycobacterium_Mycobacterium avium complex (MAC)	Complete
NC_021200	Mycobacterium avium subsp. paratuberculosis MAP4	Bacteria_Actinobacteria_Actinobacteridae_Actinomycetales_Corynebacterineae_Mycobacteriaceae_Mycobacterium_Mycobacterium avium complex (MAC)	Complete
NZ_AFIF00000000	Mycobacterium avium subsp. paratuberculosis S397	Bacteria_Actinobacteria_Actinobacteridae_Actinomycetales_Corynebacterineae_Mycobacteriaceae_Mycobacterium_Mycobacterium avium complex (MAC)	Draft
NZ_ANPD00000000	Mycobacterium avium subsp. paratuberculosis S5	Bacteria_Actinobacteria_Actinobacteridae_Actinomycetales_Corynebacterineae_Mycobacteriaceae_Mycobacterium_Mycobacterium avium complex (MAC)	Draft
NZ_AFVW00000000	Mycobacterium colombiense CECT 3035	Bacteria_Actinobacteria_Actinobacteridae_Actinomycetales_Corynebacterineae_Mycobacteriaceae_Mycobacterium_Mycobacterium avium complex (MAC)	Draft
NC_018612	Mycobacterium indicus pranii MTCC 9506	Bacteria_Actinobacteria_Actinobacteridae_Actinomycetales_Corynebacterineae_Mycobacteriaceae_Mycobacterium_Mycobacterium avium complex (MAC)	Complete
NC_016946	Mycobacterium intracellulare ATCC 13950	Bacteria_Actinobacteria_Actinobacteridae_Actinomycetales_Corynebacterineae_Mycobacteriaceae_Mycobacterium_Mycobacterium avium complex (MAC)	Complete
NZ_ABIN00000000	Mycobacterium intracellulare ATCC 13950	Bacteria_Actinobacteria_Actinobacteridae_Actinomycetales_Corynebacterineae_Mycobacteriaceae_Mycobacterium_Mycobacterium avium complex (MAC)	Draft
NC_016947	Mycobacterium intracellulare MOTT-02	Bacteria_Actinobacteria_Actinobacteridae_Actinomycetales_Corynebacterineae_Mycobacteriaceae_Mycobacterium_Mycobacterium avium complex (MAC)	Complete
NC_016948	Mycobacterium intracellulare MOTT-64	Bacteria_Actinobacteria_Actinobacteridae_Actinomycetales_Corynebacterineae_Mycobacteriaceae_Mycobacterium_Mycobacterium avium complex (MAC)	Complete
NC_021715	Mycobacterium yongonense 05-1390	Bacteria_Actinobacteria_Actinobacteridae_Actinomycetales_Corynebacterineae_Mycobacteriaceae_Mycobacterium_Mycobacterium avium complex (MAC)	Complete
NC_015758	Mycobacterium africanum GM041182	Bacteria_Actinobacteria_Actinobacteridae_Actinomycetales_Corynebacterineae_Mycobacteriaceae_Mycobacterium_Mycobacterium tuberculosis complex	Complete
NC_002945	Mycobacterium bovis AF2122/97	Bacteria_Actinobacteria_Actinobacteridae_Actinomycetales_Corynebacterineae_Mycobacteriaceae_Mycobacterium_Mycobacterium tuberculosis complex	Complete
NC_020245	Mycobacterium bovis BCG str. Korea 1168P	Bacteria_Actinobacteria_Actinobacteridae_Actinomycetales_Corynebacterineae_Mycobacteriaceae_Mycobacterium_Mycobacterium tuberculosis complex	Complete
NC_016804	Mycobacterium bovis BCG str. Mexico	Bacteria_Actinobacteria_Actinobacteridae_Actinomycetales_Corynebacterineae_Mycobacteriaceae_Mycobacterium_Mycobacterium tuberculosis complex	Complete
NC_008769	Mycobacterium bovis BCG str. Pasteur 1173P2	Bacteria_Actinobacteria_Actinobacteridae_Actinomycetales_Corynebacterineae_Mycobacteriaceae_Mycobacterium_Mycobacterium tuberculosis complex	Complete
NC_012207	Mycobacterium bovis BCG str. Tokyo 172	Bacteria_Actinobacteria_Actinobacteridae_Actinomycetales_Corynebacterineae_Mycobacteriaceae_Mycobacterium_Mycobacterium tuberculosis complex	Complete
NC_015848	Mycobacterium canettii CIPT 140010059	Bacteria_Actinobacteria_Actinobacteridae_Actinomycetales_Corynebacterineae_Mycobacteriaceae_Mycobacterium_Mycobacterium tuberculosis complex	Complete
NC_019950	Mycobacterium canettii CIPT 140060008	Bacteria_Actinobacteria_Actinobacteridae_Actinomycetales_Corynebacterineae_Mycobacteriaceae_Mycobacterium_Mycobacterium tuberculosis complex	Complete
NC_019965	Mycobacterium canettii CIPT 140070008	Bacteria_Actinobacteria_Actinobacteridae_Actinomycetales_Corynebacterineae_Mycobacteriaceae_Mycobacterium_Mycobacterium tuberculosis complex	Complete
NC_019951	Mycobacterium canettii CIPT 140070010	Bacteria_Actinobacteria_Actinobacteridae_Actinomycetales_Corynebacterineae_Mycobacteriaceae_Mycobacterium_Mycobacterium tuberculosis complex	Complete
NC_019952	Mycobacterium canettii CIPT 140070017	Bacteria_Actinobacteria_Actinobacteridae_Actinomycetales_Corynebacterineae_Mycobacteriaceae_Mycobacterium_Mycobacterium tuberculosis complex	Complete
NZ_ABVM00000000	Mycobacterium tuberculosis '98-R604 INH-RIF-EM'	Bacteria_Actinobacteria_Actinobacteridae_Actinomycetales_Corynebacterineae_Mycobacteriaceae_Mycobacterium_Mycobacterium tuberculosis complex	Draft
NZ_ABLM00000000	Mycobacterium tuberculosis 02_1987	Bacteria_Actinobacteria_Actinobacteridae_Actinomycetales_Corynebacterineae_Mycobacteriaceae_Mycobacterium_Mycobacterium tuberculosis complex	Draft
NZ_ADAB00000000	Mycobacterium tuberculosis 210	Bacteria_Actinobacteria_Actinobacteridae_Actinomycetales_Corynebacterineae_Mycobacteriaceae_Mycobacterium_Mycobacterium tuberculosis complex	Draft
NC_020089	Mycobacterium tuberculosis 7199-99	Bacteria_Actinobacteria_Actinobacteridae_Actinomycetales_Corynebacterineae_Mycobacteriaceae_Mycobacterium_Mycobacterium tuberculosis complex	Complete
NZ_ABLL00000000	Mycobacterium tuberculosis 94_M4241A	Bacteria_Actinobacteria_Actinobacteridae_Actinomycetales_Corynebacterineae_Mycobacteriaceae_Mycobacterium_Mycobacterium tuberculosis complex	Draft
NZ_AAKR00000000	Mycobacterium tuberculosis C	Bacteria_Actinobacteria_Actinobacteridae_Actinomycetales_Corynebacterineae_Mycobacteriaceae_Mycobacterium_Mycobacterium tuberculosis complex	Draft
NC_021193	Mycobacterium tuberculosis CAS/NITR204	Bacteria_Actinobacteria_Actinobacteridae_Actinomycetales_Corynebacterineae_Mycobacteriaceae_Mycobacterium_Mycobacterium tuberculosis complex	Complete
NC_021251	Mycobacterium tuberculosis CCDC5079	Bacteria_Actinobacteria_Actinobacteridae_Actinomycetales_Corynebacterineae_Mycobacteriaceae_Mycobacterium_Mycobacterium tuberculosis complex	Complete
NC_017522	Mycobacterium tuberculosis CCDC5180	Bacteria_Actinobacteria_Actinobacteridae_Actinomycetales_Corynebacterineae_Mycobacteriaceae_Mycobacterium_Mycobacterium tuberculosis complex	Complete
NZ_AELF00000000	Mycobacterium tuberculosis CDC1551A	Bacteria_Actinobacteria_Actinobacteridae_Actinomycetales_Corynebacterineae_Mycobacteriaceae_Mycobacterium_Mycobacterium tuberculosis complex	Draft
NZ_ACHP00000000	Mycobacterium tuberculosis CPHL_A	Bacteria_Actinobacteria_Actinobacteridae_Actinomycetales_Corynebacterineae_Mycobacteriaceae_Mycobacterium_Mycobacterium tuberculosis complex	Draft
NC_017524	Mycobacterium tuberculosis CTRI-2	Bacteria_Actinobacteria_Actinobacteridae_Actinomycetales_Corynebacterineae_Mycobacteriaceae_Mycobacterium_Mycobacterium tuberculosis complex	Complete
NC_021740	Mycobacterium tuberculosis EAI5	Bacteria_Actinobacteria_Actinobacteridae_Actinomycetales_Corynebacterineae_Mycobacteriaceae_Mycobacterium_Mycobacterium tuberculosis complex	Complete
NC_021194	Mycobacterium tuberculosis EAI5/NITR206	Bacteria_Actinobacteria_Actinobacteridae_Actinomycetales_Corynebacterineae_Mycobacteriaceae_Mycobacterium_Mycobacterium tuberculosis complex	Complete
NZ_ABOV00000000	Mycobacterium tuberculosis EAS054	Bacteria_Actinobacteria_Actinobacteridae_Actinomycetales_Corynebacterineae_Mycobacteriaceae_Mycobacterium_Mycobacterium tuberculosis complex	Draft
NC_009565	Mycobacterium tuberculosis F11	Bacteria_Actinobacteria_Actinobacteridae_Actinomycetales_Corynebacterineae_Mycobacteriaceae_Mycobacterium_Mycobacterium tuberculosis complex	Complete
NZ_ABQG00000000	Mycobacterium tuberculosis GM 1503	Bacteria_Actinobacteria_Actinobacteridae_Actinomycetales_Corynebacterineae_Mycobacteriaceae_Mycobacterium_Mycobacterium tuberculosis complex	Draft
NC_009525	Mycobacterium tuberculosis H37Ra	Bacteria_Actinobacteria_Actinobacteridae_Actinomycetales_Corynebacterineae_Mycobacteriaceae_Mycobacterium_Mycobacterium tuberculosis complex	Complete
NZ_AAYK00000000	Mycobacterium tuberculosis H37Ra	Bacteria_Actinobacteria_Actinobacteridae_Actinomycetales_Corynebacterineae_Mycobacteriaceae_Mycobacterium_Mycobacterium tuberculosis complex	Draft
NC_018143	Mycobacterium tuberculosis H37Rv	Bacteria_Actinobacteria_Actinobacteridae_Actinomycetales_Corynebacterineae_Mycobacteriaceae_Mycobacterium_Mycobacterium tuberculosis complex	Complete
NZ_ACHQ00000000	Mycobacterium tuberculosis K85	Bacteria_Actinobacteria_Actinobacteridae_Actinomycetales_Corynebacterineae_Mycobacteriaceae_Mycobacterium_Mycobacterium tuberculosis complex	Draft
NC_012943	Mycobacterium tuberculosis KZN 1435	Bacteria_Actinobacteria_Actinobacteridae_Actinomycetales_Corynebacterineae_Mycobacteriaceae_Mycobacterium_Mycobacterium tuberculosis complex	Complete
NC_016768	Mycobacterium tuberculosis KZN 4207	Bacteria_Actinobacteria_Actinobacteridae_Actinomycetales_Corynebacterineae_Mycobacteriaceae_Mycobacterium_Mycobacterium tuberculosis complex	Complete
NZ_ACVS00000000	Mycobacterium tuberculosis KZN 4207	Bacteria_Actinobacteria_Actinobacteridae_Actinomycetales_Corynebacterineae_Mycobacteriaceae_Mycobacterium_Mycobacterium tuberculosis complex	Draft
NC_018078	Mycobacterium tuberculosis KZN 605	Bacteria_Actinobacteria_Actinobacteridae_Actinomycetales_Corynebacterineae_Mycobacteriaceae_Mycobacterium_Mycobacterium tuberculosis complex	Complete
NZ_ACVU00000000	Mycobacterium tuberculosis KZN R506	Bacteria_Actinobacteria_Actinobacteridae_Actinomycetales_Corynebacterineae_Mycobacteriaceae_Mycobacterium_Mycobacterium tuberculosis complex	Draft
NZ_ACVT00000000	Mycobacterium tuberculosis KZN V2475	Bacteria_Actinobacteria_Actinobacteridae_Actinomycetales_Corynebacterineae_Mycobacteriaceae_Mycobacterium_Mycobacterium tuberculosis complex	Draft
NZ_BADQ00000000	Mycobacterium tuberculosis NCGM2209	Bacteria_Actinobacteria_Actinobacteridae_Actinomycetales_Corynebacterineae_Mycobacteriaceae_Mycobacterium_Mycobacterium tuberculosis complex	Draft
NC_017026	Mycobacterium tuberculosis RGTB327	Bacteria_Actinobacteria_Actinobacteridae_Actinomycetales_Corynebacterineae_Mycobacteriaceae_Mycobacterium_Mycobacterium tuberculosis complex	Complete
NC_021054	Mycobacterium tuberculosis str. Beijing/NITR203	Bacteria_Actinobacteria_Actinobacteridae_Actinomycetales_Corynebacterineae_Mycobacteriaceae_Mycobacterium_Mycobacterium tuberculosis complex	Complete
NC_020559	Mycobacterium tuberculosis str. Erdman = ATCC 35801	Bacteria_Actinobacteria_Actinobacteridae_Actinomycetales_Corynebacterineae_Mycobacteriaceae_Mycobacterium_Mycobacterium tuberculosis complex	Complete
NC_022350	Mycobacterium tuberculosis str. Haarlem	Bacteria_Actinobacteria_Actinobacteridae_Actinomycetales_Corynebacterineae_Mycobacteriaceae_Mycobacterium_Mycobacterium tuberculosis complex	Complete
NZ_AASN00000000	Mycobacterium tuberculosis str. Haarlem	Bacteria_Actinobacteria_Actinobacteridae_Actinomycetales_Corynebacterineae_Mycobacteriaceae_Mycobacterium_Mycobacterium tuberculosis complex	Draft
NZ_ADHQ00000000	Mycobacterium tuberculosis SUMu001	Bacteria_Actinobacteria_Actinobacteridae_Actinomycetales_Corynebacterineae_Mycobacteriaceae_Mycobacterium_Mycobacterium tuberculosis complex	Draft
NZ_ADHR00000000	Mycobacterium tuberculosis SUMu002	Bacteria_Actinobacteria_Actinobacteridae_Actinomycetales_Corynebacterineae_Mycobacteriaceae_Mycobacterium_Mycobacterium tuberculosis complex	Draft
NZ_ADHS00000000	Mycobacterium tuberculosis SUMu003	Bacteria_Actinobacteria_Actinobacteridae_Actinomycetales_Corynebacterineae_Mycobacteriaceae_Mycobacterium_Mycobacterium tuberculosis complex	Draft
NZ_ADHT00000000	Mycobacterium tuberculosis SUMu004	Bacteria_Actinobacteria_Actinobacteridae_Actinomycetales_Corynebacterineae_Mycobacteriaceae_Mycobacterium_Mycobacterium tuberculosis complex	Draft
NZ_ADHU00000000	Mycobacterium tuberculosis SUMu005	Bacteria_Actinobacteria_Actinobacteridae_Actinomycetales_Corynebacterineae_Mycobacteriaceae_Mycobacterium_Mycobacterium tuberculosis complex	Draft
NZ_ADHV00000000	Mycobacterium tuberculosis SUMu006	Bacteria_Actinobacteria_Actinobacteridae_Actinomycetales_Corynebacterineae_Mycobacteriaceae_Mycobacterium_Mycobacterium tuberculosis complex	Draft
NZ_ADHW00000000	Mycobacterium tuberculosis SUMu007	Bacteria_Actinobacteria_Actinobacteridae_Actinomycetales_Corynebacterineae_Mycobacteriaceae_Mycobacterium_Mycobacterium tuberculosis complex	Draft
NZ_ADHX00000000	Mycobacterium tuberculosis SUMu008	Bacteria_Actinobacteria_Actinobacteridae_Actinomycetales_Corynebacterineae_Mycobacteriaceae_Mycobacterium_Mycobacterium tuberculosis complex	Draft
NZ_ADHY00000000	Mycobacterium tuberculosis SUMu009	Bacteria_Actinobacteria_Actinobacteridae_Actinomycetales_Corynebacterineae_Mycobacteriaceae_Mycobacterium_Mycobacterium tuberculosis complex	Draft
NZ_ADHZ00000000	Mycobacterium tuberculosis SUMu010	Bacteria_Actinobacteria_Actinobacteridae_Actinomycetales_Corynebacterineae_Mycobacteriaceae_Mycobacterium_Mycobacterium tuberculosis complex	Draft
NZ_ADIA00000000	Mycobacterium tuberculosis SUMu011	Bacteria_Actinobacteria_Actinobacteridae_Actinomycetales_Corynebacterineae_Mycobacteriaceae_Mycobacterium_Mycobacterium tuberculosis complex	Draft
NZ_ADIB00000000	Mycobacterium tuberculosis SUMu012	Bacteria_Actinobacteria_Actinobacteridae_Actinomycetales_Corynebacterineae_Mycobacteriaceae_Mycobacterium_Mycobacterium tuberculosis complex	Draft
NZ_ABQH00000000	Mycobacterium tuberculosis T17	Bacteria_Actinobacteria_Actinobacteridae_Actinomycetales_Corynebacterineae_Mycobacteriaceae_Mycobacterium_Mycobacterium tuberculosis complex	Draft
NZ_ABOW00000000	Mycobacterium tuberculosis T85	Bacteria_Actinobacteria_Actinobacteridae_Actinomycetales_Corynebacterineae_Mycobacteriaceae_Mycobacterium_Mycobacterium tuberculosis complex	Draft
NZ_ABLN00000000	Mycobacterium tuberculosis T92	Bacteria_Actinobacteria_Actinobacteridae_Actinomycetales_Corynebacterineae_Mycobacteriaceae_Mycobacterium_Mycobacterium tuberculosis complex	Draft
NC_016934	Mycobacterium tuberculosis UT205	Bacteria_Actinobacteria_Actinobacteridae_Actinomycetales_Corynebacterineae_Mycobacteriaceae_Mycobacterium_Mycobacterium tuberculosis complex	Complete
NZ_ACSX00000000	Mycobacterium tuberculosis W-148	Bacteria_Actinobacteria_Actinobacteridae_Actinomycetales_Corynebacterineae_Mycobacteriaceae_Mycobacterium_Mycobacterium tuberculosis complex	Draft
NC_018681	Nocardia brasiliensis ATCC 700358	Bacteria_Actinobacteria_Actinobacteridae_Actinomycetales_Corynebacterineae_Nocardiaceae_Nocardia	Complete
NC_016887	Nocardia cyriacigeorgica GUH-2	Bacteria_Actinobacteria_Actinobacteridae_Actinomycetales_Corynebacterineae_Nocardiaceae_Nocardia	Complete
NC_006361	Nocardia farcinica IFM 10152	Bacteria_Actinobacteria_Actinobacteridae_Actinomycetales_Corynebacterineae_Nocardiaceae_Nocardia	Complete
NC_014659	Rhodococcus equi 103S	Bacteria_Actinobacteria_Actinobacteridae_Actinomycetales_Corynebacterineae_Nocardiaceae_Rhodococcus	Complete
NZ_ADNW00000000	Rhodococcus equi ATCC 33707	Bacteria_Actinobacteria_Actinobacteridae_Actinomycetales_Corynebacterineae_Nocardiaceae_Rhodococcus	Draft
NC_022115	Rhodococcus erythropolis CCM2595	Bacteria_Actinobacteria_Actinobacteridae_Actinomycetales_Corynebacterineae_Nocardiaceae_Rhodococcus	Complete
NC_012490	Rhodococcus erythropolis PR4	Bacteria_Actinobacteria_Actinobacteridae_Actinomycetales_Corynebacterineae_Nocardiaceae_Rhodococcus	Complete
NZ_ACNO00000000	Rhodococcus erythropolis SK121	Bacteria_Actinobacteria_Actinobacteridae_Actinomycetales_Corynebacterineae_Nocardiaceae_Rhodococcus	Draft
NZ_AJJH00000000	Rhodococcus imtechensis RKJ300 = JCM 13270	Bacteria_Actinobacteria_Actinobacteridae_Actinomycetales_Corynebacterineae_Nocardiaceae_Rhodococcus	Draft
NC_008268	Rhodococcus jostii RHA1	Bacteria_Actinobacteria_Actinobacteridae_Actinomycetales_Corynebacterineae_Nocardiaceae_Rhodococcus	Complete
NC_012522	Rhodococcus opacus B4	Bacteria_Actinobacteria_Actinobacteridae_Actinomycetales_Corynebacterineae_Nocardiaceae_Rhodococcus	Complete
NZ_AJYC00000000	Rhodococcus opacus M213	Bacteria_Actinobacteria_Actinobacteridae_Actinomycetales_Corynebacterineae_Nocardiaceae_Rhodococcus	Draft
NZ_AGVD00000000	Rhodococcus opacus PD630	Bacteria_Actinobacteria_Actinobacteridae_Actinomycetales_Corynebacterineae_Nocardiaceae_Rhodococcus	Draft
NZ_AHBW00000000	Rhodococcus pyridinivorans AK37	Bacteria_Actinobacteria_Actinobacteridae_Actinomycetales_Corynebacterineae_Nocardiaceae_Rhodococcus	Draft
NC_023150	Rhodococcus pyridinivorans SB3094	Bacteria_Actinobacteria_Actinobacteridae_Actinomycetales_Corynebacterineae_Nocardiaceae_Rhodococcus	Complete
NZ_AODN00000000	Rhodococcus qingshengii BKS 20-40	Bacteria_Actinobacteria_Actinobacteridae_Actinomycetales_Corynebacterineae_Nocardiaceae_Rhodococcus	Draft
NZ_AOEX00000000	Rhodococcus ruber BKS 20-38	Bacteria_Actinobacteria_Actinobacteridae_Actinomycetales_Corynebacterineae_Nocardiaceae_Rhodococcus	Draft
NZ_AKKP00000000	Rhodococcus sp. JVH1	Bacteria_Actinobacteria_Actinobacteridae_Actinomycetales_Corynebacterineae_Nocardiaceae_Rhodococcus	Draft
NZ_AJFC00000000	Rhodococcus sp. P14	Bacteria_Actinobacteria_Actinobacteridae_Actinomycetales_Corynebacterineae_Nocardiaceae_Rhodococcus	Draft
NZ_AODO00000000	Rhodococcus triatomae BKS 15-14	Bacteria_Actinobacteria_Actinobacteridae_Actinomycetales_Corynebacterineae_Nocardiaceae_Rhodococcus	Draft
NZ_ANIU00000000	Rhodococcus wratislaviensis IFP 2016	Bacteria_Actinobacteria_Actinobacteridae_Actinomycetales_Corynebacterineae_Nocardiaceae_Rhodococcus	Draft
NC_014158	Tsukamurella paurometabola DSM 20162	Bacteria_Actinobacteria_Actinobacteridae_Actinomycetales_Corynebacterineae_Tsukamurellaceae_Tsukamurella	Complete
NZ_AOCK00000000	Arthrobacter gangotriensis Lz1y	Bacteria_Actinobacteria_Actinobacteridae_Actinomycetales_Micrococcineae_Micrococcaceae_Arthrobacter	Draft
NC_017093	Actinoplanes missouriensis 431	Bacteria_Actinobacteria_Actinobacteridae_Actinomycetales_Micromonosporineae_Micromonosporaceae_Actinoplanes	Complete
NC_009953	Salinispora arenicola CNS-205	Bacteria_Actinobacteria_Actinobacteridae_Actinomycetales_Micromonosporineae_Micromonosporaceae_Salinispora	Complete
NC_009380	Salinispora tropica CNB-440	Bacteria_Actinobacteria_Actinobacteridae_Actinomycetales_Micromonosporineae_Micromonosporaceae_Salinispora	Complete
NZ_ADVI00000000	Nocardioidaceae bacterium Broad-1	Bacteria_Actinobacteria_Actinobacteridae_Actinomycetales_Propionibacterineae_Nocardioidaceae	Draft
NZ_ACLF00000000	Aeromicrobium marinum DSM 15272	Bacteria_Actinobacteria_Actinobacteridae_Actinomycetales_Propionibacterineae_Nocardioidaceae_Aeromicrobium	Draft
NC_008699	Nocardioides sp. JS614	Bacteria_Actinobacteria_Actinobacteridae_Actinomycetales_Propionibacterineae_Nocardioidaceae_Nocardioides	Complete
NZ_ANMG00000000	Amycolatopsis azurea DSM 43854	Bacteria_Actinobacteria_Actinobacteridae_Actinomycetales_Pseudonocardineae_Pseudonocardiaceae_Amycolatopsis	Draft
NZ_AOHO00000000	Amycolatopsis decaplanina DSM 44594	Bacteria_Actinobacteria_Actinobacteridae_Actinomycetales_Pseudonocardineae_Pseudonocardiaceae_Amycolatopsis	Draft
NC_022116	Amycolatopsis mediterranei RB	Bacteria_Actinobacteria_Actinobacteridae_Actinomycetales_Pseudonocardineae_Pseudonocardiaceae_Amycolatopsis	Complete
NC_018266	Amycolatopsis mediterranei S699	Bacteria_Actinobacteria_Actinobacteridae_Actinomycetales_Pseudonocardineae_Pseudonocardiaceae_Amycolatopsis	Complete
NC_014318	Amycolatopsis mediterranei U32	Bacteria_Actinobacteria_Actinobacteridae_Actinomycetales_Pseudonocardineae_Pseudonocardiaceae_Amycolatopsis	Complete
NC_021252	Amycolatopsis orientalis HCCB10007	Bacteria_Actinobacteria_Actinobacteridae_Actinomycetales_Pseudonocardineae_Pseudonocardiaceae_Amycolatopsis	Complete
NZ_AFWY00000000	Amycolatopsis sp. ATCC 39116	Bacteria_Actinobacteria_Actinobacteridae_Actinomycetales_Pseudonocardineae_Pseudonocardiaceae_Amycolatopsis	Draft
NZ_AGIT00000000	Saccharomonospora paurometabolica YIM 90007	Bacteria_Actinobacteria_Actinobacteridae_Actinomycetales_Pseudonocardineae_Pseudonocardiaceae_Saccharomonospora	Draft
NZ_ACEV00000000	Streptomyces sp. AA4	Bacteria_Actinobacteria_Actinobacteridae_Actinomycetales_Streptomycineae_Streptomycetaceae_Streptomyces	Draft
NZ_AEJB00000000	Streptomyces turgidiscabies Car8	Bacteria_Actinobacteria_Actinobacteridae_Actinomycetales_Streptomycineae_Streptomycetaceae_Streptomyces	Draft
NC_013510	Thermomonospora curvata DSM 43183	Bacteria_Actinobacteria_Actinobacteridae_Actinomycetales_Streptosporangineae_Thermomonosporaceae_Thermomonospora	Complete
NZ_ALYF00000000	alpha proteobacterium IMCC14465	Bacteria_Proteobacteria_Alphaproteobacteria	Draft
NC_009427	Novosphingobium aromaticivorans DSM 12444	Bacteria_Proteobacteria_Alphaproteobacteria_Sphingomonadales_Sphingomonadaceae_Novosphingobium	Complete
NZ_AGFM00000000	Novosphingobium pentaromativorans US6-1	Bacteria_Proteobacteria_Alphaproteobacteria_Sphingomonadales_Sphingomonadaceae_Novosphingobium	Draft
NC_015583	Novosphingobium sp. PP1Y	Bacteria_Proteobacteria_Alphaproteobacteria_Sphingomonadales_Sphingomonadaceae_Novosphingobium	Complete
NZ_AFMP00000000	Sphingomonas sp. KC8	Bacteria_Proteobacteria_Alphaproteobacteria_Sphingomonadales_Sphingomonadaceae_Sphingomonas	Draft
NC_020561	Sphingomonas sp. MM-1	Bacteria_Proteobacteria_Alphaproteobacteria_Sphingomonadales_Sphingomonadaceae_Sphingomonas	Complete
NC_009511	Sphingomonas wittichii RW1	Bacteria_Proteobacteria_Alphaproteobacteria_Sphingomonadales_Sphingomonadaceae_Sphingomonas	Complete
NZ_AEXE00000000	Burkholderia sp. TJI49	Bacteria_Proteobacteria_Betaproteobacteria_Burkholderiales_Burkholderiaceae_Burkholderia	Draft
NZ_ABLC00000000	Burkholderia ambifaria IOP40-10	Bacteria_Proteobacteria_Betaproteobacteria_Burkholderiales_Burkholderiaceae_Burkholderia_Burkholderia cepacia complex	Draft
NZ_ALIZ00000000	Burkholderia cenocepacia BC7	Bacteria_Proteobacteria_Betaproteobacteria_Burkholderiales_Burkholderiaceae_Burkholderia_Burkholderia cepacia complex	Draft
NZ_CAFQ00000000	Burkholderia cenocepacia H111	Bacteria_Proteobacteria_Betaproteobacteria_Burkholderiales_Burkholderiaceae_Burkholderia_Burkholderia cepacia complex	Draft
NC_011001	Burkholderia cenocepacia J2315	Bacteria_Proteobacteria_Betaproteobacteria_Burkholderiales_Burkholderiaceae_Burkholderia_Burkholderia cepacia complex	Complete
NZ_ALJA00000000	Burkholderia cenocepacia K56-2Valvano	Bacteria_Proteobacteria_Betaproteobacteria_Burkholderiales_Burkholderiaceae_Burkholderia_Burkholderia cepacia complex	Draft
NC_018514	Burkholderia cepacia GG4	Bacteria_Proteobacteria_Betaproteobacteria_Burkholderiales_Burkholderiaceae_Burkholderia_Burkholderia cepacia complex	Complete
NC_007511	Burkholderia lata	Bacteria_Proteobacteria_Betaproteobacteria_Burkholderiales_Burkholderiaceae_Burkholderia_Burkholderia cepacia complex	Complete
NC_015723	Cupriavidus necator N-1	Bacteria_Proteobacteria_Betaproteobacteria_Burkholderiales_Burkholderiaceae_Cupriavidus	Complete
NC_010530	Cupriavidus taiwanensis LMG 19424	Bacteria_Proteobacteria_Betaproteobacteria_Burkholderiales_Burkholderiaceae_Cupriavidus	Complete
NC_008314	Ralstonia eutropha H16	Bacteria_Proteobacteria_Betaproteobacteria_Burkholderiales_Burkholderiaceae_Cupriavidus	Complete
NC_007347	Ralstonia eutropha JMP134	Bacteria_Proteobacteria_Betaproteobacteria_Burkholderiales_Burkholderiaceae_Cupriavidus	Complete
NZ_AHIL00000000	Comamonas testosteroni ATCC 11996	Bacteria_Proteobacteria_Betaproteobacteria_Burkholderiales_Comamonadaceae_Comamonas	Draft
NC_013446	Comamonas testosteroni CNB-2	Bacteria_Proteobacteria_Betaproteobacteria_Burkholderiales_Comamonadaceae_Comamonas	Complete
NZ_AAUJ00000000	Comamonas testosteroni KF-1	Bacteria_Proteobacteria_Betaproteobacteria_Burkholderiales_Comamonadaceae_Comamonas	Draft
NZ_ADVQ00000000	Comamonas testosteroni S44	Bacteria_Proteobacteria_Betaproteobacteria_Burkholderiales_Comamonadaceae_Comamonas	Draft
NZ_AJMK00000000	gamma proteobacterium BDW918	Bacteria_Proteobacteria_Gammaproteobacteria	Draft
NC_014366	gamma proteobacterium HdN1	Bacteria_Proteobacteria_Gammaproteobacteria	Complete
NZ_BAEN00000000	Glaciecola lipolytica E3	Bacteria_Proteobacteria_Gammaproteobacteria_Alteromonadales_Alteromonadaceae_Glaciecola	Draft
NZ_AFPL00000000	Marinobacterium stanieri S30	Bacteria_Proteobacteria_Gammaproteobacteria_Alteromonadales_Alteromonadaceae_Marinobacterium	Draft
NC_007481	Pseudoalteromonas haloplanktis TAC125	Bacteria_Proteobacteria_Gammaproteobacteria_Alteromonadales_Pseudoalteromonadaceae_Pseudoalteromonas	Complete
NC_010334	Shewanella halifaxensis HAW-EB4	Bacteria_Proteobacteria_Gammaproteobacteria_Alteromonadales_Shewanellaceae_Shewanella	Complete
NC_009901	Shewanella pealeana ATCC 700345	Bacteria_Proteobacteria_Gammaproteobacteria_Alteromonadales_Shewanellaceae_Shewanella	Complete
NZ_AGIF00000000	gamma proteobacterium HIMB55	Bacteria_Proteobacteria_Gammaproteobacteria_OMG group_OM60 clade	Draft
NZ_AEIG00000000	gamma proteobacterium IMCC3088	Bacteria_Proteobacteria_Gammaproteobacteria_OMG group_OM60 clade	Draft
NZ_AAVV00000000	marine gamma proteobacterium HTCC2080	Bacteria_Proteobacteria_Gammaproteobacteria_OMG group_OM60 clade	Draft
NZ_ABXQ00000000	marine gamma proteobacterium HTCC2148	Bacteria_Proteobacteria_Gammaproteobacteria_OMG group_OM60 clade	Draft
NZ_AHZY00000000	Pseudomonas fragi A22	Bacteria_Proteobacteria_Gammaproteobacteria_Pseudomonadales_Pseudomonadaceae_Pseudomonas	Draft
NC_021491	Pseudomonas putida H8234	Bacteria_Proteobacteria_Gammaproteobacteria_Pseudomonadales_Pseudomonadaceae_Pseudomonas	Complete
NC_021505	Pseudomonas putida NBRC 14164	Bacteria_Proteobacteria_Gammaproteobacteria_Pseudomonadales_Pseudomonadaceae_Pseudomonas	Complete
NC_021499	Pseudomonas resinovorans NBRC 106553	Bacteria_Proteobacteria_Gammaproteobacteria_Pseudomonadales_Pseudomonadaceae_Pseudomonas	Complete
NZ_AMSL00000000	Pseudomonas sp. Chol1	Bacteria_Proteobacteria_Gammaproteobacteria_Pseudomonadales_Pseudomonadaceae_Pseudomonas	Draft
NZ_AKJS00000000	Pseudomonas sp. GM21	Bacteria_Proteobacteria_Gammaproteobacteria_Pseudomonadales_Pseudomonadaceae_Pseudomonas	Draft
NZ_AKJQ00000000	Pseudomonas sp. GM25	Bacteria_Proteobacteria_Gammaproteobacteria_Pseudomonadales_Pseudomonadaceae_Pseudomonas	Draft
NZ_AKJO00000000	Pseudomonas sp. GM33	Bacteria_Proteobacteria_Gammaproteobacteria_Pseudomonadales_Pseudomonadaceae_Pseudomonas	Draft
NZ_AKJM00000000	Pseudomonas sp. GM48	Bacteria_Proteobacteria_Gammaproteobacteria_Pseudomonadales_Pseudomonadaceae_Pseudomonas	Draft
NZ_AKJL00000000	Pseudomonas sp. GM49	Bacteria_Proteobacteria_Gammaproteobacteria_Pseudomonadales_Pseudomonadaceae_Pseudomonas	Draft
NZ_AKJJ00000000	Pseudomonas sp. GM55	Bacteria_Proteobacteria_Gammaproteobacteria_Pseudomonadales_Pseudomonadaceae_Pseudomonas	Draft
NZ_AKJG00000000	Pseudomonas sp. GM74	Bacteria_Proteobacteria_Gammaproteobacteria_Pseudomonadales_Pseudomonadaceae_Pseudomonas	Draft
NZ_AKJF00000000	Pseudomonas sp. GM78	Bacteria_Proteobacteria_Gammaproteobacteria_Pseudomonadales_Pseudomonadaceae_Pseudomonas	Draft
NZ_AKJC00000000	Pseudomonas sp. GM84	Bacteria_Proteobacteria_Gammaproteobacteria_Pseudomonadales_Pseudomonadaceae_Pseudomonas	Draft
NC_019670	Pseudomonas sp. UW4	Bacteria_Proteobacteria_Gammaproteobacteria_Pseudomonadales_Pseudomonadaceae_Pseudomonas	Complete
NZ_AJMR00000000	Pseudomonas pseudoalcaligenes KF707	Bacteria_Proteobacteria_Gammaproteobacteria_Pseudomonadales_Pseudomonadaceae_Pseudomonas_Pseudomonas oleovorans/pseudoalcaligenes group	Draft
NZ_AOGS00000000	Pseudomonas syringae Lz4W	Bacteria_Proteobacteria_Gammaproteobacteria_Pseudomonadales_Pseudomonadaceae_Pseudomonas_Pseudomonas syringae	Draft
NZ_AMWX00000000	SAR86 cluster bacterium SAR86E	Bacteria_Proteobacteria_Gammaproteobacteria_SAR86 cluster	Draft
NZ_AKGD00000000	Hydrocarboniphaga effusa AP103	Bacteria_Proteobacteria_Gammaproteobacteria_Xanthomonadales_Sinobacteraceae_Hydrocarboniphaga	Draft
