# Supplementary material for: Delineation of Steroid-Degrading Microorganisms through Comparative Genomic Analysis
Source: mBio. 2016 Mar 8;7(2):e00166-16. doi: 10.1128/mBio.00166-16 (PMC4810484; doi:10.1128/mBio.00166-16)
Supplement: Table S2 — Table listing 124 complete and 75 draft genomes of putatively steroid-degrading bacteria that were analyzed by reciprocal BLASTp analysis. [file mbo001162715st2.xlsx]

## Sheet: Complete_Reciprocal_BLAST_Organ
Table listing 124 complete genomes of putatively steroid-degrading bacteria that were utilized in reciprocal BLASTp analysis.
Genbank_Accession	Organism	Phylogeny
NC_013441	Gordonia bronchialis DSM 43247	Bacteria_Actinobacteria_Actinobacteridae_Actinomycetales_Corynebacterineae_Gordoniaceae_Gordonia
NC_016906	Gordonia polyisoprenivorans VH2	Bacteria_Actinobacteria_Actinobacteridae_Actinomycetales_Corynebacterineae_Gordoniaceae_Gordonia
NC_018581	Gordonia sp. KTR9	Bacteria_Actinobacteria_Actinobacteridae_Actinomycetales_Corynebacterineae_Gordoniaceae_Gordonia
NC_015564	Amycolicicoccus subflavus DQS3-9A1	Bacteria_Actinobacteria_Actinobacteridae_Actinomycetales_Corynebacterineae_Mycobacteriaceae_Amycolicicoccus
NC_018027	Mycobacterium chubuense NBB4	Bacteria_Actinobacteria_Actinobacteridae_Actinomycetales_Corynebacterineae_Mycobacteriaceae_Mycobacterium
NC_009338	Mycobacterium gilvum PYR-GCK	Bacteria_Actinobacteria_Actinobacteridae_Actinomycetales_Corynebacterineae_Mycobacteriaceae_Mycobacterium
NC_022663	Mycobacterium kansasii ATCC 12478	Bacteria_Actinobacteria_Actinobacteridae_Actinomycetales_Corynebacterineae_Mycobacteriaceae_Mycobacterium
NC_002677	Mycobacterium leprae TN	Bacteria_Actinobacteria_Actinobacteridae_Actinomycetales_Corynebacterineae_Mycobacteriaceae_Mycobacterium
NC_020133	Mycobacterium liflandii 128FXT	Bacteria_Actinobacteria_Actinobacteridae_Actinomycetales_Corynebacterineae_Mycobacteriaceae_Mycobacterium
NC_010612	Mycobacterium marinum M	Bacteria_Actinobacteria_Actinobacteridae_Actinomycetales_Corynebacterineae_Mycobacteriaceae_Mycobacterium
NC_023036	Mycobacterium neoaurum VKM Ac-1815D	Bacteria_Actinobacteria_Actinobacteridae_Actinomycetales_Corynebacterineae_Mycobacteriaceae_Mycobacterium
NC_016604	Mycobacterium rhodesiae NBB3	Bacteria_Actinobacteria_Actinobacteridae_Actinomycetales_Corynebacterineae_Mycobacteriaceae_Mycobacterium
NC_018289	Mycobacterium smegmatis str. MC2 155	Bacteria_Actinobacteria_Actinobacteridae_Actinomycetales_Corynebacterineae_Mycobacteriaceae_Mycobacterium
NC_008146	Mycobacterium sp. MCS	Bacteria_Actinobacteria_Actinobacteridae_Actinomycetales_Corynebacterineae_Mycobacteriaceae_Mycobacterium
NC_017904	Mycobacterium sp. MOTT36Y	Bacteria_Actinobacteria_Actinobacteridae_Actinomycetales_Corynebacterineae_Mycobacteriaceae_Mycobacterium
NC_008611	Mycobacterium ulcerans Agy99	Bacteria_Actinobacteria_Actinobacteridae_Actinomycetales_Corynebacterineae_Mycobacteriaceae_Mycobacterium
NC_008726	Mycobacterium vanbaalenii PYR-1	Bacteria_Actinobacteria_Actinobacteridae_Actinomycetales_Corynebacterineae_Mycobacteriaceae_Mycobacterium
NC_021282	Mycobacterium abscessus subsp. bolletii 50594	Bacteria_Actinobacteria_Actinobacteridae_Actinomycetales_Corynebacterineae_Mycobacteriaceae_Mycobacterium_Mycobacterium abscessus
NC_021715	Mycobacterium yongonense 05-1390	Bacteria_Actinobacteria_Actinobacteridae_Actinomycetales_Corynebacterineae_Mycobacteriaceae_Mycobacterium_Mycobacterium avium complex (MAC)
NC_002945	Mycobacterium bovis AF2122/97	Bacteria_Actinobacteria_Actinobacteridae_Actinomycetales_Corynebacterineae_Mycobacteriaceae_Mycobacterium_Mycobacterium tuberculosis complex
NC_015848	Mycobacterium canettii CIPT 140010059	Bacteria_Actinobacteria_Actinobacteridae_Actinomycetales_Corynebacterineae_Mycobacteriaceae_Mycobacterium_Mycobacterium tuberculosis complex
NC_000962	Mycobacterium tuberculosis H37Rv	Bacteria_Actinobacteria_Actinobacteridae_Actinomycetales_Corynebacterineae_Mycobacteriaceae_Mycobacterium_Mycobacterium tuberculosis complex
NC_018681	Nocardia brasiliensis ATCC 700358	Bacteria_Actinobacteria_Actinobacteridae_Actinomycetales_Corynebacterineae_Nocardiaceae_Nocardia
NC_016887	Nocardia cyriacigeorgica GUH-2	Bacteria_Actinobacteria_Actinobacteridae_Actinomycetales_Corynebacterineae_Nocardiaceae_Nocardia
NC_006361	Nocardia farcinica IFM 10152	Bacteria_Actinobacteria_Actinobacteridae_Actinomycetales_Corynebacterineae_Nocardiaceae_Nocardia
NZ_ADNW00000000	Rhodococcus equi ATCC 33707	Bacteria_Actinobacteria_Actinobacteridae_Actinomycetales_Corynebacterineae_Nocardiaceae_Rhodococcus
NC_012490	Rhodococcus erythropolis PR4	Bacteria_Actinobacteria_Actinobacteridae_Actinomycetales_Corynebacterineae_Nocardiaceae_Rhodococcus
NC_008268	Rhodococcus jostii RHA1	Bacteria_Actinobacteria_Actinobacteridae_Actinomycetales_Corynebacterineae_Nocardiaceae_Rhodococcus
NC_012522	Rhodococcus opacus B4	Bacteria_Actinobacteria_Actinobacteridae_Actinomycetales_Corynebacterineae_Nocardiaceae_Rhodococcus
NC_023150	Rhodococcus pyridinivorans SB3094	Bacteria_Actinobacteria_Actinobacteridae_Actinomycetales_Corynebacterineae_Nocardiaceae_Rhodococcus
NC_014158	Tsukamurella paurometabola DSM 20162	Bacteria_Actinobacteria_Actinobacteridae_Actinomycetales_Corynebacterineae_Tsukamurellaceae_Tsukamurella
NC_022657	Actinoplanes friuliensis DSM 7358	Bacteria_Actinobacteria_Actinobacteridae_Actinomycetales_Micromonosporineae_Micromonosporaceae_Actinoplanes
NC_017093	Actinoplanes missouriensis 431	Bacteria_Actinobacteria_Actinobacteridae_Actinomycetales_Micromonosporineae_Micromonosporaceae_Actinoplanes
NC_021191	Actinoplanes sp. N902-109	Bacteria_Actinobacteria_Actinobacteridae_Actinomycetales_Micromonosporineae_Micromonosporaceae_Actinoplanes
NC_017803	Actinoplanes sp. SE50/110	Bacteria_Actinobacteria_Actinobacteridae_Actinomycetales_Micromonosporineae_Micromonosporaceae_Actinoplanes
NC_009953	Salinispora arenicola CNS-205	Bacteria_Actinobacteria_Actinobacteridae_Actinomycetales_Micromonosporineae_Micromonosporaceae_Salinispora
NC_009380	Salinispora tropica CNB-440	Bacteria_Actinobacteria_Actinobacteridae_Actinomycetales_Micromonosporineae_Micromonosporaceae_Salinispora
NC_022116	Amycolatopsis mediterranei RB	Bacteria_Actinobacteria_Actinobacteridae_Actinomycetales_Pseudonocardineae_Pseudonocardiaceae_Amycolatopsis
NC_021252	Amycolatopsis orientalis HCCB10007	Bacteria_Actinobacteria_Actinobacteridae_Actinomycetales_Pseudonocardineae_Pseudonocardiaceae_Amycolatopsis
NC_013510	Thermomonospora curvata DSM 43183	Bacteria_Actinobacteria_Actinobacteridae_Actinomycetales_Streptosporangineae_Thermomonosporaceae_Thermomonospora
NC_007794	Novosphingobium aromaticivorans DSM 12444	Bacteria_Proteobacteria_Alphaproteobacteria_Sphingomonadales_Sphingomonadaceae_Novosphingobium
NC_015580	Novosphingobium sp. PP1Y	Bacteria_Proteobacteria_Alphaproteobacteria_Sphingomonadales_Sphingomonadaceae_Novosphingobium
NC_020561	Sphingomonas sp. MM-1	Bacteria_Proteobacteria_Alphaproteobacteria_Sphingomonadales_Sphingomonadaceae_Sphingomonas
NC_009511	Sphingomonas wittichii RW1	Bacteria_Proteobacteria_Alphaproteobacteria_Sphingomonadales_Sphingomonadaceae_Sphingomonas
NC_015381	Burkholderia gladioli BSR3	Bacteria_Proteobacteria_Betaproteobacteria_Burkholderiales_Burkholderiaceae_Burkholderia
NC_018695	Burkholderia phenoliruptrix BR3459a	Bacteria_Proteobacteria_Betaproteobacteria_Burkholderiales_Burkholderiaceae_Burkholderia
NC_010622	Burkholderia phymatum STM815	Bacteria_Proteobacteria_Betaproteobacteria_Burkholderiales_Burkholderiaceae_Burkholderia
NC_010681	Burkholderia phytofirmans PsJN	Bacteria_Proteobacteria_Betaproteobacteria_Burkholderiales_Burkholderiaceae_Burkholderia
NC_014722	Burkholderia rhizoxinica HKI 454	Bacteria_Proteobacteria_Betaproteobacteria_Burkholderiales_Burkholderiaceae_Burkholderia
NC_015136	Burkholderia sp. CCGE1001	Bacteria_Proteobacteria_Betaproteobacteria_Burkholderiales_Burkholderiaceae_Burkholderia
NC_014117	Burkholderia sp. CCGE1002	Bacteria_Proteobacteria_Betaproteobacteria_Burkholderiales_Burkholderiaceae_Burkholderia
NC_014539	Burkholderia sp. CCGE1003	Bacteria_Proteobacteria_Betaproteobacteria_Burkholderiales_Burkholderiaceae_Burkholderia
NC_017920	Burkholderia sp. KJ006	Bacteria_Proteobacteria_Betaproteobacteria_Burkholderiales_Burkholderiaceae_Burkholderia
NC_021287	Burkholderia sp. RPE64	Bacteria_Proteobacteria_Betaproteobacteria_Burkholderiales_Burkholderiaceae_Burkholderia
NC_016589	Burkholderia sp. YI23	Bacteria_Proteobacteria_Betaproteobacteria_Burkholderiales_Burkholderiaceae_Burkholderia
NC_007951	Burkholderia xenovorans LB400	Bacteria_Proteobacteria_Betaproteobacteria_Burkholderiales_Burkholderiaceae_Burkholderia
NC_008390	Burkholderia ambifaria AMMD	Bacteria_Proteobacteria_Betaproteobacteria_Burkholderiales_Burkholderiaceae_Burkholderia_Burkholderia cepacia complex
NC_008060	Burkholderia cenocepacia AU 1054	Bacteria_Proteobacteria_Betaproteobacteria_Burkholderiales_Burkholderiaceae_Burkholderia_Burkholderia cepacia complex
NC_008542	Burkholderia cenocepacia HI2424	Bacteria_Proteobacteria_Betaproteobacteria_Burkholderiales_Burkholderiaceae_Burkholderia_Burkholderia cepacia complex
NC_011000	Burkholderia cenocepacia J2315	Bacteria_Proteobacteria_Betaproteobacteria_Burkholderiales_Burkholderiaceae_Burkholderia_Burkholderia cepacia complex
NC_010508	Burkholderia cenocepacia MC0-3	Bacteria_Proteobacteria_Betaproteobacteria_Burkholderiales_Burkholderiaceae_Burkholderia_Burkholderia cepacia complex
NC_018513	Burkholderia cepacia GG4	Bacteria_Proteobacteria_Betaproteobacteria_Burkholderiales_Burkholderiaceae_Burkholderia_Burkholderia cepacia complex
NC_007510	Burkholderia lata	Bacteria_Proteobacteria_Betaproteobacteria_Burkholderiales_Burkholderiaceae_Burkholderia_Burkholderia cepacia complex
NC_010804	Burkholderia multivorans ATCC 17616	Bacteria_Proteobacteria_Betaproteobacteria_Burkholderiales_Burkholderiaceae_Burkholderia_Burkholderia cepacia complex
NC_009256	Burkholderia vietnamiensis G4	Bacteria_Proteobacteria_Betaproteobacteria_Burkholderiales_Burkholderiaceae_Burkholderia_Burkholderia cepacia complex
NC_006348	Burkholderia mallei ATCC 23344	Bacteria_Proteobacteria_Betaproteobacteria_Burkholderiales_Burkholderiaceae_Burkholderia_pseudomallei group
NC_022659	Burkholderia pseudomallei NCTC 13179	Bacteria_Proteobacteria_Betaproteobacteria_Burkholderiales_Burkholderiaceae_Burkholderia_pseudomallei group
NC_021173	Burkholderia thailandensis MSMB121	Bacteria_Proteobacteria_Betaproteobacteria_Burkholderiales_Burkholderiaceae_Burkholderia_pseudomallei group
NC_007973	Cupriavidus metallidurans CH34	Bacteria_Proteobacteria_Betaproteobacteria_Burkholderiales_Burkholderiaceae_Cupriavidus
NC_015726	Cupriavidus necator N-1	Bacteria_Proteobacteria_Betaproteobacteria_Burkholderiales_Burkholderiaceae_Cupriavidus
NC_010528	Cupriavidus taiwanensis LMG 19424	Bacteria_Proteobacteria_Betaproteobacteria_Burkholderiales_Burkholderiaceae_Cupriavidus
NC_008313	Ralstonia eutropha H16	Bacteria_Proteobacteria_Betaproteobacteria_Burkholderiales_Burkholderiaceae_Cupriavidus
NC_008314	Ralstonia eutropha H16	Bacteria_Proteobacteria_Betaproteobacteria_Burkholderiales_Burkholderiaceae_Cupriavidus
NC_007347	Ralstonia eutropha JMP134	Bacteria_Proteobacteria_Betaproteobacteria_Burkholderiales_Burkholderiaceae_Cupriavidus
NC_007348	Ralstonia eutropha JMP134	Bacteria_Proteobacteria_Betaproteobacteria_Burkholderiales_Burkholderiaceae_Cupriavidus
NC_012856	Ralstonia pickettii 12D	Bacteria_Proteobacteria_Betaproteobacteria_Burkholderiales_Burkholderiaceae_Ralstonia
NC_012857	Ralstonia pickettii 12D	Bacteria_Proteobacteria_Betaproteobacteria_Burkholderiales_Burkholderiaceae_Ralstonia
NC_014307	Ralstonia solanacearum CFBP2957	Bacteria_Proteobacteria_Betaproteobacteria_Burkholderiales_Burkholderiaceae_Ralstonia
NC_013446	Comamonas testosteroni CNB-2	Bacteria_Proteobacteria_Betaproteobacteria_Burkholderiales_Comamonadaceae_Comamonas
NC_008228	Pseudoalteromonas atlantica T6c	Bacteria_Proteobacteria_Gammaproteobacteria_Alteromonadales_Pseudoalteromonadaceae_Pseudoalteromonas
NC_007481	Pseudoalteromonas haloplanktis TAC125	Bacteria_Proteobacteria_Gammaproteobacteria_Alteromonadales_Pseudoalteromonadaceae_Pseudoalteromonas
NC_014803	Pseudoalteromonas sp. SM9913	Bacteria_Proteobacteria_Gammaproteobacteria_Alteromonadales_Pseudoalteromonadaceae_Pseudoalteromonas
NC_008700	Shewanella amazonensis SB2B	Bacteria_Proteobacteria_Gammaproteobacteria_Alteromonadales_Shewanellaceae_Shewanella
NC_009052	Shewanella baltica OS155	Bacteria_Proteobacteria_Gammaproteobacteria_Alteromonadales_Shewanellaceae_Shewanella
NC_007954	Shewanella denitrificans OS217	Bacteria_Proteobacteria_Gammaproteobacteria_Alteromonadales_Shewanellaceae_Shewanella
NC_008345	Shewanella frigidimarina NCIMB 400	Bacteria_Proteobacteria_Gammaproteobacteria_Alteromonadales_Shewanellaceae_Shewanella
NC_010334	Shewanella halifaxensis HAW-EB4	Bacteria_Proteobacteria_Gammaproteobacteria_Alteromonadales_Shewanellaceae_Shewanella
NC_009092	Shewanella loihica PV-4	Bacteria_Proteobacteria_Gammaproteobacteria_Alteromonadales_Shewanellaceae_Shewanella
NC_004347	Shewanella oneidensis MR-1	Bacteria_Proteobacteria_Gammaproteobacteria_Alteromonadales_Shewanellaceae_Shewanella
NC_009901	Shewanella pealeana ATCC 700345	Bacteria_Proteobacteria_Gammaproteobacteria_Alteromonadales_Shewanellaceae_Shewanella
NC_011566	Shewanella piezotolerans WP3	Bacteria_Proteobacteria_Gammaproteobacteria_Alteromonadales_Shewanellaceae_Shewanella
NC_009438	Shewanella putrefaciens CN-32	Bacteria_Proteobacteria_Gammaproteobacteria_Alteromonadales_Shewanellaceae_Shewanella
NC_009831	Shewanella sediminis HAW-EB3	Bacteria_Proteobacteria_Gammaproteobacteria_Alteromonadales_Shewanellaceae_Shewanella
NC_008577	Shewanella sp. ANA-3	Bacteria_Proteobacteria_Gammaproteobacteria_Alteromonadales_Shewanellaceae_Shewanella
NC_008321	Shewanella sp. MR-4	Bacteria_Proteobacteria_Gammaproteobacteria_Alteromonadales_Shewanellaceae_Shewanella
NC_008322	Shewanella sp. MR-7	Bacteria_Proteobacteria_Gammaproteobacteria_Alteromonadales_Shewanellaceae_Shewanella
NC_008750	Shewanella sp. W3-18-1	Bacteria_Proteobacteria_Gammaproteobacteria_Alteromonadales_Shewanellaceae_Shewanella
NC_014012	Shewanella violacea DSS12	Bacteria_Proteobacteria_Gammaproteobacteria_Alteromonadales_Shewanellaceae_Shewanella
NC_010506	Shewanella woodyi ATCC 51908	Bacteria_Proteobacteria_Gammaproteobacteria_Alteromonadales_Shewanellaceae_Shewanella
NC_018080	Pseudomonas aeruginosa DK2	Bacteria_Proteobacteria_Gammaproteobacteria_Pseudomonadales_Pseudomonadaceae_Pseudomonas
NC_015379	Pseudomonas brassicacearum subsp. brassicacearum NFM421	Bacteria_Proteobacteria_Gammaproteobacteria_Pseudomonadales_Pseudomonadaceae_Pseudomonas
NC_020829	Pseudomonas denitrificans ATCC 13867	Bacteria_Proteobacteria_Gammaproteobacteria_Pseudomonadales_Pseudomonadaceae_Pseudomonas
NC_008027	Pseudomonas entomophila L48	Bacteria_Proteobacteria_Gammaproteobacteria_Pseudomonadales_Pseudomonadaceae_Pseudomonas
NC_017911	Pseudomonas fluorescens A506	Bacteria_Proteobacteria_Gammaproteobacteria_Pseudomonadales_Pseudomonadaceae_Pseudomonas
NC_015556	Pseudomonas fulva 12-X	Bacteria_Proteobacteria_Gammaproteobacteria_Pseudomonadales_Pseudomonadaceae_Pseudomonas
NC_015410	Pseudomonas mendocina NK-01	Bacteria_Proteobacteria_Gammaproteobacteria_Pseudomonadales_Pseudomonadaceae_Pseudomonas
NC_023075	Pseudomonas monteilii SB3078	Bacteria_Proteobacteria_Gammaproteobacteria_Pseudomonadales_Pseudomonadaceae_Pseudomonas
NC_020209	Pseudomonas poae RE*1-1-14	Bacteria_Proteobacteria_Gammaproteobacteria_Pseudomonadales_Pseudomonadaceae_Pseudomonas
NC_021237	Pseudomonas protegens CHA0	Bacteria_Proteobacteria_Gammaproteobacteria_Pseudomonadales_Pseudomonadaceae_Pseudomonas
NC_017530	Pseudomonas putida BIRD-1	Bacteria_Proteobacteria_Gammaproteobacteria_Pseudomonadales_Pseudomonadaceae_Pseudomonas
NC_009512	Pseudomonas putida F1	Bacteria_Proteobacteria_Gammaproteobacteria_Pseudomonadales_Pseudomonadaceae_Pseudomonas
NC_010322	Pseudomonas putida GB-1	Bacteria_Proteobacteria_Gammaproteobacteria_Pseudomonadales_Pseudomonadaceae_Pseudomonas
NC_021491	Pseudomonas putida H8234	Bacteria_Proteobacteria_Gammaproteobacteria_Pseudomonadales_Pseudomonadaceae_Pseudomonas
NC_019905	Pseudomonas putida HB3267	Bacteria_Proteobacteria_Gammaproteobacteria_Pseudomonadales_Pseudomonadaceae_Pseudomonas
NC_002947	Pseudomonas putida KT2440	Bacteria_Proteobacteria_Gammaproteobacteria_Pseudomonadales_Pseudomonadaceae_Pseudomonas
NC_021505	Pseudomonas putida NBRC 14164	Bacteria_Proteobacteria_Gammaproteobacteria_Pseudomonadales_Pseudomonadaceae_Pseudomonas
NC_017986	Pseudomonas putida ND6	Bacteria_Proteobacteria_Gammaproteobacteria_Pseudomonadales_Pseudomonadaceae_Pseudomonas
NC_015733	Pseudomonas putida S16	Bacteria_Proteobacteria_Gammaproteobacteria_Pseudomonadales_Pseudomonadaceae_Pseudomonas
NC_010501	Pseudomonas putida W619	Bacteria_Proteobacteria_Gammaproteobacteria_Pseudomonadales_Pseudomonadaceae_Pseudomonas
NC_021499	Pseudomonas resinovorans NBRC 106553	Bacteria_Proteobacteria_Gammaproteobacteria_Pseudomonadales_Pseudomonadaceae_Pseudomonas
NC_023064	Pseudomonas sp. TKP	Bacteria_Proteobacteria_Gammaproteobacteria_Pseudomonadales_Pseudomonadaceae_Pseudomonas
NC_019670	Pseudomonas sp. UW4	Bacteria_Proteobacteria_Gammaproteobacteria_Pseudomonadales_Pseudomonadaceae_Pseudomonas
NC_022738	Pseudomonas sp. VLB120	Bacteria_Proteobacteria_Gammaproteobacteria_Pseudomonadales_Pseudomonadaceae_Pseudomonas
NC_015740	Pseudomonas stutzeri ATCC 17588 = LMG 11199	Bacteria_Proteobacteria_Gammaproteobacteria_Pseudomonadales_Pseudomonadaceae_Pseudomonas

## Sheet: Draft_Reciprocal_BLAST_Organism
Table listing 75 draft genomes of putatively steroid-degrading bacteria that were utilized in reciprocal BLASTp analysis.
Genbank_Accession	Organism	Phylogeny
NZ_AGFF00000000	Dietzia alimentaria 72	Bacteria_Actinobacteria_Actinobacteridae_Actinomycetales_Corynebacterineae_Dietziaceae_Dietzia
NZ_AEKG00000000	Dietzia cinnamea P4	Bacteria_Actinobacteria_Actinobacteridae_Actinomycetales_Corynebacterineae_Dietziaceae_Dietzia
NZ_BANR00000000	Gordonia aichiensis NBRC 108223	Bacteria_Actinobacteria_Actinobacteridae_Actinomycetales_Corynebacterineae_Gordoniaceae_Gordonia
NZ_BACI00000000	Gordonia alkanivorans NBRC 16433	Bacteria_Actinobacteria_Actinobacteridae_Actinomycetales_Corynebacterineae_Gordoniaceae_Gordonia
NZ_BAED00000000	Gordonia amarae NBRC 15530	Bacteria_Actinobacteria_Actinobacteridae_Actinomycetales_Corynebacterineae_Gordoniaceae_Gordonia
NZ_BANS00000000	Gordonia amicalis NBRC 100051 = JCM 11271	Bacteria_Actinobacteria_Actinobacteridae_Actinomycetales_Corynebacterineae_Gordoniaceae_Gordonia
NZ_BAEE00000000	Gordonia araii NBRC 100433	Bacteria_Actinobacteria_Actinobacteridae_Actinomycetales_Corynebacterineae_Gordoniaceae_Gordonia
NZ_BAEH00000000	Gordonia effusa NBRC 100432	Bacteria_Actinobacteria_Actinobacteridae_Actinomycetales_Corynebacterineae_Gordoniaceae_Gordonia
NZ_BANT00000000	Gordonia hirsuta DSM 44140 = NBRC 16056	Bacteria_Actinobacteria_Actinobacteridae_Actinomycetales_Corynebacterineae_Gordoniaceae_Gordonia
NZ_BAOP00000000	Gordonia malaquae NBRC 108250	Bacteria_Actinobacteria_Actinobacteridae_Actinomycetales_Corynebacterineae_Gordoniaceae_Gordonia
NZ_BAHE00000000	Gordonia namibiensis NBRC 108229	Bacteria_Actinobacteria_Actinobacteridae_Actinomycetales_Corynebacterineae_Gordoniaceae_Gordonia
NZ_AEUD00000000	Gordonia neofelifaecis NRRL B-59395	Bacteria_Actinobacteria_Actinobacteridae_Actinomycetales_Corynebacterineae_Gordoniaceae_Gordonia
NZ_BAFB00000000	Gordonia otitidis NBRC 100426	Bacteria_Actinobacteria_Actinobacteridae_Actinomycetales_Corynebacterineae_Gordoniaceae_Gordonia
NZ_BAOQ00000000	Gordonia paraffinivorans NBRC 108238	Bacteria_Actinobacteria_Actinobacteridae_Actinomycetales_Corynebacterineae_Gordoniaceae_Gordonia
NZ_BAEI00000000	Gordonia polyisoprenivorans NBRC 16320	Bacteria_Actinobacteria_Actinobacteridae_Actinomycetales_Corynebacterineae_Gordoniaceae_Gordonia
NZ_BAHC00000000	Gordonia rhizosphera NBRC 16068	Bacteria_Actinobacteria_Actinobacteridae_Actinomycetales_Corynebacterineae_Gordoniaceae_Gordonia
NZ_BAHB00000000	Gordonia rubripertincta NBRC 101908	Bacteria_Actinobacteria_Actinobacteridae_Actinomycetales_Corynebacterineae_Gordoniaceae_Gordonia
NZ_BANU00000000	Gordonia sihwensis NBRC 108236	Bacteria_Actinobacteria_Actinobacteridae_Actinomycetales_Corynebacterineae_Gordoniaceae_Gordonia
NZ_BANX00000000	Gordonia soli NBRC 108243	Bacteria_Actinobacteria_Actinobacteridae_Actinomycetales_Corynebacterineae_Gordoniaceae_Gordonia
NZ_BAFC00000000	Gordonia sputi NBRC 100414	Bacteria_Actinobacteria_Actinobacteridae_Actinomycetales_Corynebacterineae_Gordoniaceae_Gordonia
NZ_BAFD00000000	Gordonia terrae NBRC 100016	Bacteria_Actinobacteria_Actinobacteridae_Actinomycetales_Corynebacterineae_Gordoniaceae_Gordonia
NZ_ADNW00000000	Rhodococcus equi ATCC 33707	Bacteria_Actinobacteria_Actinobacteridae_Actinomycetales_Corynebacterineae_Nocardiaceae_Rhodococcus
NZ_ACNO00000000	Rhodococcus erythropolis SK121	Bacteria_Actinobacteria_Actinobacteridae_Actinomycetales_Corynebacterineae_Nocardiaceae_Rhodococcus
NZ_AJJH00000000	Rhodococcus imtechensis RKJ300 = JCM 13270	Bacteria_Actinobacteria_Actinobacteridae_Actinomycetales_Corynebacterineae_Nocardiaceae_Rhodococcus
NZ_AJYC00000000	Rhodococcus opacus M213	Bacteria_Actinobacteria_Actinobacteridae_Actinomycetales_Corynebacterineae_Nocardiaceae_Rhodococcus
NZ_AGVD00000000	Rhodococcus opacus PD630	Bacteria_Actinobacteria_Actinobacteridae_Actinomycetales_Corynebacterineae_Nocardiaceae_Rhodococcus
NZ_AHBW00000000	Rhodococcus pyridinivorans AK37	Bacteria_Actinobacteria_Actinobacteridae_Actinomycetales_Corynebacterineae_Nocardiaceae_Rhodococcus
NZ_AODN00000000	Rhodococcus qingshengii BKS 20-40	Bacteria_Actinobacteria_Actinobacteridae_Actinomycetales_Corynebacterineae_Nocardiaceae_Rhodococcus
NZ_AOEX00000000	Rhodococcus ruber BKS 20-38	Bacteria_Actinobacteria_Actinobacteridae_Actinomycetales_Corynebacterineae_Nocardiaceae_Rhodococcus
NZ_AKKP00000000	Rhodococcus sp. JVH1	Bacteria_Actinobacteria_Actinobacteridae_Actinomycetales_Corynebacterineae_Nocardiaceae_Rhodococcus
NZ_AJFC00000000	Rhodococcus sp. P14	Bacteria_Actinobacteria_Actinobacteridae_Actinomycetales_Corynebacterineae_Nocardiaceae_Rhodococcus
NZ_AODO00000000	Rhodococcus triatomae BKS 15-14	Bacteria_Actinobacteria_Actinobacteridae_Actinomycetales_Corynebacterineae_Nocardiaceae_Rhodococcus
NZ_ANIU00000000	Rhodococcus wratislaviensis IFP 2016	Bacteria_Actinobacteria_Actinobacteridae_Actinomycetales_Corynebacterineae_Nocardiaceae_Rhodococcus
NZ_AOCK00000000	Arthrobacter gangotriensis Lz1y	Bacteria_Actinobacteria_Actinobacteridae_Actinomycetales_Micrococcineae_Micrococcaceae_Arthrobacter
NZ_ADVI00000000	Nocardioidaceae bacterium Broad-1	Bacteria_Actinobacteria_Actinobacteridae_Actinomycetales_Propionibacterineae_Nocardioidaceae
NZ_ACLF00000000	Aeromicrobium marinum DSM 15272	Bacteria_Actinobacteria_Actinobacteridae_Actinomycetales_Propionibacterineae_Nocardioidaceae_Aeromicrobium
NZ_ANMG00000000	Amycolatopsis azurea DSM 43854	Bacteria_Actinobacteria_Actinobacteridae_Actinomycetales_Pseudonocardineae_Pseudonocardiaceae_Amycolatopsis
NZ_AOHO00000000	Amycolatopsis decaplanina DSM 44594	Bacteria_Actinobacteria_Actinobacteridae_Actinomycetales_Pseudonocardineae_Pseudonocardiaceae_Amycolatopsis
NZ_AFWY00000000	Amycolatopsis sp. ATCC 39116	Bacteria_Actinobacteria_Actinobacteridae_Actinomycetales_Pseudonocardineae_Pseudonocardiaceae_Amycolatopsis
NZ_AGIT00000000	Saccharomonospora paurometabolica YIM 90007	Bacteria_Actinobacteria_Actinobacteridae_Actinomycetales_Pseudonocardineae_Pseudonocardiaceae_Saccharomonospora
NZ_ACEV00000000	Streptomyces sp. AA4	Bacteria_Actinobacteria_Actinobacteridae_Actinomycetales_Streptomycineae_Streptomycetaceae_Streptomyces
NZ_AEJB00000000	Streptomyces turgidiscabies Car8	Bacteria_Actinobacteria_Actinobacteridae_Actinomycetales_Streptomycineae_Streptomycetaceae_Streptomyces
NZ_ALYF00000000	alpha proteobacterium IMCC14465	Bacteria_Proteobacteria_Alphaproteobacteria
NZ_AGFM00000000	Novosphingobium pentaromativorans US6-1	Bacteria_Proteobacteria_Alphaproteobacteria_Sphingomonadales_Sphingomonadaceae_Novosphingobium
NZ_AFMP00000000	Sphingomonas sp. KC8	Bacteria_Proteobacteria_Alphaproteobacteria_Sphingomonadales_Sphingomonadaceae_Sphingomonas
NZ_AEXE00000000	Burkholderia sp. TJI49	Bacteria_Proteobacteria_Betaproteobacteria_Burkholderiales_Burkholderiaceae_Burkholderia
NZ_ABLC00000000	Burkholderia ambifaria IOP40-10	Bacteria_Proteobacteria_Betaproteobacteria_Burkholderiales_Burkholderiaceae_Burkholderia_Burkholderia cepacia complex
NZ_ALIZ00000000	Burkholderia cenocepacia BC7	Bacteria_Proteobacteria_Betaproteobacteria_Burkholderiales_Burkholderiaceae_Burkholderia_Burkholderia cepacia complex
NZ_CAFQ00000000	Burkholderia cenocepacia H111	Bacteria_Proteobacteria_Betaproteobacteria_Burkholderiales_Burkholderiaceae_Burkholderia_Burkholderia cepacia complex
NZ_ALJA00000000	Burkholderia cenocepacia K56-2Valvano	Bacteria_Proteobacteria_Betaproteobacteria_Burkholderiales_Burkholderiaceae_Burkholderia_Burkholderia cepacia complex
NZ_AHIL00000000	Comamonas testosteroni ATCC 11996	Bacteria_Proteobacteria_Betaproteobacteria_Burkholderiales_Comamonadaceae_Comamonas
NZ_AAUJ00000000	Comamonas testosteroni KF-1	Bacteria_Proteobacteria_Betaproteobacteria_Burkholderiales_Comamonadaceae_Comamonas
NZ_ADVQ00000000	Comamonas testosteroni S44	Bacteria_Proteobacteria_Betaproteobacteria_Burkholderiales_Comamonadaceae_Comamonas
NZ_AJMK00000000	gamma proteobacterium BDW918	Bacteria_Proteobacteria_Gammaproteobacteria
NZ_BAEN00000000	Glaciecola lipolytica E3	Bacteria_Proteobacteria_Gammaproteobacteria_Alteromonadales_Alteromonadaceae_Glaciecola
NZ_AFPL00000000	Marinobacterium stanieri S30	Bacteria_Proteobacteria_Gammaproteobacteria_Alteromonadales_Alteromonadaceae_Marinobacterium
NZ_AGIF00000000	gamma proteobacterium HIMB55	Bacteria_Proteobacteria_Gammaproteobacteria_OMG group_OM60 clade
NZ_AEIG00000000	gamma proteobacterium IMCC3088	Bacteria_Proteobacteria_Gammaproteobacteria_OMG group_OM60 clade
NZ_AAVV00000000	marine gamma proteobacterium HTCC2080	Bacteria_Proteobacteria_Gammaproteobacteria_OMG group_OM60 clade
NZ_ABXQ00000000	marine gamma proteobacterium HTCC2148	Bacteria_Proteobacteria_Gammaproteobacteria_OMG group_OM60 clade
NZ_AHZY00000000	Pseudomonas fragi A22	Bacteria_Proteobacteria_Gammaproteobacteria_Pseudomonadales_Pseudomonadaceae_Pseudomonas
NZ_AMSL00000000	Pseudomonas sp. Chol1	Bacteria_Proteobacteria_Gammaproteobacteria_Pseudomonadales_Pseudomonadaceae_Pseudomonas
NZ_AKJS00000000	Pseudomonas sp. GM21	Bacteria_Proteobacteria_Gammaproteobacteria_Pseudomonadales_Pseudomonadaceae_Pseudomonas
NZ_AKJQ00000000	Pseudomonas sp. GM25	Bacteria_Proteobacteria_Gammaproteobacteria_Pseudomonadales_Pseudomonadaceae_Pseudomonas
NZ_AKJO00000000	Pseudomonas sp. GM33	Bacteria_Proteobacteria_Gammaproteobacteria_Pseudomonadales_Pseudomonadaceae_Pseudomonas
NZ_AKJM00000000	Pseudomonas sp. GM48	Bacteria_Proteobacteria_Gammaproteobacteria_Pseudomonadales_Pseudomonadaceae_Pseudomonas
NZ_AKJL00000000	Pseudomonas sp. GM49	Bacteria_Proteobacteria_Gammaproteobacteria_Pseudomonadales_Pseudomonadaceae_Pseudomonas
NZ_AKJJ00000000	Pseudomonas sp. GM55	Bacteria_Proteobacteria_Gammaproteobacteria_Pseudomonadales_Pseudomonadaceae_Pseudomonas
NZ_AKJG00000000	Pseudomonas sp. GM74	Bacteria_Proteobacteria_Gammaproteobacteria_Pseudomonadales_Pseudomonadaceae_Pseudomonas
NZ_AKJF00000000	Pseudomonas sp. GM78	Bacteria_Proteobacteria_Gammaproteobacteria_Pseudomonadales_Pseudomonadaceae_Pseudomonas
NZ_AKJC00000000	Pseudomonas sp. GM84	Bacteria_Proteobacteria_Gammaproteobacteria_Pseudomonadales_Pseudomonadaceae_Pseudomonas
NZ_AJMR00000000	Pseudomonas pseudoalcaligenes KF707	Bacteria_Proteobacteria_Gammaproteobacteria_Pseudomonadales_Pseudomonadaceae_Pseudomonas_Pseudomonas oleovorans/pseudoalcaligenes group
NZ_AOGS00000000	Pseudomonas syringae Lz4W	Bacteria_Proteobacteria_Gammaproteobacteria_Pseudomonadales_Pseudomonadaceae_Pseudomonas_Pseudomonas syringae
NZ_AMWX00000000	SAR86 cluster bacterium SAR86E	Bacteria_Proteobacteria_Gammaproteobacteria_SAR86 cluster
NZ_AKGD00000000	Hydrocarboniphaga effusa AP103	Bacteria_Proteobacteria_Gammaproteobacteria_Xanthomonadales_Sinobacteraceae_Hydrocarboniphaga
