# Supplementary material for: Delineation of Steroid-Degrading Microorganisms through Comparative Genomic Analysis
Source: mBio. 2016 Mar 8;7(2):e00166-16. doi: 10.1128/mBio.00166-16 (PMC4810484; doi:10.1128/mBio.00166-16)
Supplement: Table S3 — Table listing 105 genomes from GenBank of Rhodococcus, Mycobacterium, Comamonas, and Streptomyces spp. that were sources of reference genes. [file mbo001162715st3.xlsx]

## Sheet: HMMs_Used_For_HMMs - Table list
Table listing 105 genomes from GenBank of Rhodococcus, Mycobacterium, Comamonas and Streptomyces spp. that were sources of reference genes.
Genbank_Accession	Organism	Phylogeny
NC_018027	Mycobacterium chubuense NBB4	Bacteria_Actinobacteria_Actinobacteridae_Actinomycetales_Corynebacterineae_Mycobacteriaceae_Mycobacterium
NZ_ALQB00000000	Mycobacterium fortuitum subsp. fortuitum DSM 46621	Bacteria_Actinobacteria_Actinobacteridae_Actinomycetales_Corynebacterineae_Mycobacteriaceae_Mycobacterium
NC_009338	Mycobacterium gilvum PYR-GCK	Bacteria_Actinobacteria_Actinobacteridae_Actinomycetales_Corynebacterineae_Mycobacteriaceae_Mycobacterium
NC_014814	Mycobacterium gilvum Spyr1	Bacteria_Actinobacteria_Actinobacteridae_Actinomycetales_Corynebacterineae_Mycobacteriaceae_Mycobacterium
NZ_AMRA00000000	Mycobacterium hassiacum DSM 44199	Bacteria_Actinobacteria_Actinobacteridae_Actinomycetales_Corynebacterineae_Mycobacteriaceae_Mycobacterium
NC_022663	Mycobacterium kansasii ATCC 12478	Bacteria_Actinobacteria_Actinobacteridae_Actinomycetales_Corynebacterineae_Mycobacteriaceae_Mycobacterium
NC_011896	Mycobacterium leprae Br4923	Bacteria_Actinobacteria_Actinobacteridae_Actinomycetales_Corynebacterineae_Mycobacteriaceae_Mycobacterium
NC_020133	Mycobacterium liflandii 128FXT	Bacteria_Actinobacteria_Actinobacteridae_Actinomycetales_Corynebacterineae_Mycobacteriaceae_Mycobacterium
NZ_AGSZ00000000	Mycobacterium mageritense JR2009	Bacteria_Actinobacteria_Actinobacteridae_Actinomycetales_Corynebacterineae_Mycobacteriaceae_Mycobacterium
NC_010612	Mycobacterium marinum M	Bacteria_Actinobacteria_Actinobacteridae_Actinomycetales_Corynebacterineae_Mycobacteriaceae_Mycobacterium
NZ_ANPL00000000	Mycobacterium marinum str. Europe	Bacteria_Actinobacteria_Actinobacteridae_Actinomycetales_Corynebacterineae_Mycobacteriaceae_Mycobacterium
NC_023036	Mycobacterium neoaurum VKM Ac-1815D	Bacteria_Actinobacteria_Actinobacteridae_Actinomycetales_Corynebacterineae_Mycobacteriaceae_Mycobacterium
NZ_APKD00000000	Mycobacterium orygis 112400015	Bacteria_Actinobacteria_Actinobacteridae_Actinomycetales_Corynebacterineae_Mycobacteriaceae_Mycobacterium
NZ_ADNV00000000	Mycobacterium parascrofulaceum ATCC BAA-614	Bacteria_Actinobacteria_Actinobacteridae_Actinomycetales_Corynebacterineae_Mycobacteriaceae_Mycobacterium
NZ_AJFJ00000000	Mycobacterium phlei RIVM601174	Bacteria_Actinobacteria_Actinobacteridae_Actinomycetales_Corynebacterineae_Mycobacteriaceae_Mycobacterium
NZ_AGIQ00000000	Mycobacterium rhodesiae JS60	Bacteria_Actinobacteria_Actinobacteridae_Actinomycetales_Corynebacterineae_Mycobacteriaceae_Mycobacterium
NC_016604	Mycobacterium rhodesiae NBB3	Bacteria_Actinobacteria_Actinobacteridae_Actinomycetales_Corynebacterineae_Mycobacteriaceae_Mycobacterium
CBMO000000000	Mycobacterium septicum DSM 44393	Bacteria_Actinobacteria_Actinobacteridae_Actinomycetales_Corynebacterineae_Mycobacteriaceae_Mycobacterium
NZ_CBMJ000000000	Mycobacterium simiae ATCC 25275 = DSM 44165	Bacteria_Actinobacteria_Actinobacteridae_Actinomycetales_Corynebacterineae_Mycobacteriaceae_Mycobacterium
CP002329	Mycobacterium sinense strain JDM601	Bacteria_Actinobacteria_Actinobacteridae_Actinomycetales_Corynebacterineae_Mycobacteriaceae_Mycobacterium
NC_019966	Mycobacterium smegmatis JS623	Bacteria_Actinobacteria_Actinobacteridae_Actinomycetales_Corynebacterineae_Mycobacteriaceae_Mycobacterium
NZ_AOCJ00000000	Mycobacterium smegmatis MKD8	Bacteria_Actinobacteria_Actinobacteridae_Actinomycetales_Corynebacterineae_Mycobacteriaceae_Mycobacterium
NC_018289	Mycobacterium smegmatis str. MC2 155	Bacteria_Actinobacteria_Actinobacteridae_Actinomycetales_Corynebacterineae_Mycobacteriaceae_Mycobacterium
NC_009077	Mycobacterium sp. JLS	Bacteria_Actinobacteria_Actinobacteridae_Actinomycetales_Corynebacterineae_Mycobacteriaceae_Mycobacterium
NC_008705	Mycobacterium sp. KMS	Bacteria_Actinobacteria_Actinobacteridae_Actinomycetales_Corynebacterineae_Mycobacteriaceae_Mycobacterium
NC_017904	Mycobacterium sp. MOTT36Y	Bacteria_Actinobacteria_Actinobacteridae_Actinomycetales_Corynebacterineae_Mycobacteriaceae_Mycobacterium
NZ_AGVE00000000	Mycobacterium thermoresistibile ATCC 19527	Bacteria_Actinobacteria_Actinobacteridae_Actinomycetales_Corynebacterineae_Mycobacteriaceae_Mycobacterium
NZ_AGJJ00000000	Mycobacterium tusciae JS617	Bacteria_Actinobacteria_Actinobacteridae_Actinomycetales_Corynebacterineae_Mycobacteriaceae_Mycobacterium
NC_008611	Mycobacterium ulcerans Agy99	Bacteria_Actinobacteria_Actinobacteridae_Actinomycetales_Corynebacterineae_Mycobacteriaceae_Mycobacterium
NZ_ALQA00000000	Mycobacterium vaccae ATCC 25954	Bacteria_Actinobacteria_Actinobacteridae_Actinomycetales_Corynebacterineae_Mycobacteriaceae_Mycobacterium
NC_008726	Mycobacterium vanbaalenii PYR-1	Bacteria_Actinobacteria_Actinobacteridae_Actinomycetales_Corynebacterineae_Mycobacteriaceae_Mycobacterium
NZ_AJFI00000000	Mycobacterium xenopi RIVM700367	Bacteria_Actinobacteria_Actinobacteridae_Actinomycetales_Corynebacterineae_Mycobacteriaceae_Mycobacterium
NZ_AKUX00000000	Mycobacterium abscessus 3A-0119-R	Bacteria_Actinobacteria_Actinobacteridae_Actinomycetales_Corynebacterineae_Mycobacteriaceae_Mycobacterium_Mycobacterium abscessus
NZ_AKUY00000000	Mycobacterium abscessus 3A-0122-R	Bacteria_Actinobacteria_Actinobacteridae_Actinomycetales_Corynebacterineae_Mycobacteriaceae_Mycobacterium_Mycobacterium abscessus
CU458896	Mycobacterium abscessus ATCC 19977	Bacteria_Actinobacteria_Actinobacteridae_Actinomycetales_Corynebacterineae_Mycobacteriaceae_Mycobacterium_Mycobacterium abscessus
NC_021282	Mycobacterium abscessus subsp. bolletii 50594	Bacteria_Actinobacteria_Actinobacteridae_Actinomycetales_Corynebacterineae_Mycobacteriaceae_Mycobacterium_Mycobacterium abscessus
NZ_AYLW00000000	Mycobacterium avium 05-4293	Bacteria_Actinobacteria_Actinobacteridae_Actinomycetales_Corynebacterineae_Mycobacteriaceae_Mycobacterium_Mycobacterium avium complex (MAC)
NZ_AYNP00000000	Mycobacterium avium 09-5983	Bacteria_Actinobacteria_Actinobacteridae_Actinomycetales_Corynebacterineae_Mycobacteriaceae_Mycobacterium_Mycobacterium avium complex (MAC)
NC_008595	Mycobacterium avium 104	Bacteria_Actinobacteria_Actinobacteridae_Actinomycetales_Corynebacterineae_Mycobacteriaceae_Mycobacterium_Mycobacterium avium complex (MAC)
NC_002944	Mycobacterium avium subsp. paratuberculosis K-10	Bacteria_Actinobacteria_Actinobacteridae_Actinomycetales_Corynebacterineae_Mycobacteriaceae_Mycobacterium_Mycobacterium avium complex (MAC)
NC_021200	Mycobacterium avium subsp. paratuberculosis MAP4	Bacteria_Actinobacteria_Actinobacteridae_Actinomycetales_Corynebacterineae_Mycobacteriaceae_Mycobacterium_Mycobacterium avium complex (MAC)
NZ_AFVW00000000	Mycobacterium colombiense CECT 3035	Bacteria_Actinobacteria_Actinobacteridae_Actinomycetales_Corynebacterineae_Mycobacteriaceae_Mycobacterium_Mycobacterium avium complex (MAC)
NC_018612	Mycobacterium indicus pranii MTCC 9506	Bacteria_Actinobacteria_Actinobacteridae_Actinomycetales_Corynebacterineae_Mycobacteriaceae_Mycobacterium_Mycobacterium avium complex (MAC)
NC_016946	Mycobacterium intracellulare ATCC 13950	Bacteria_Actinobacteria_Actinobacteridae_Actinomycetales_Corynebacterineae_Mycobacteriaceae_Mycobacterium_Mycobacterium avium complex (MAC)
NZ_ABIN00000000	Mycobacterium intracellulare ATCC 13950	Bacteria_Actinobacteria_Actinobacteridae_Actinomycetales_Corynebacterineae_Mycobacteriaceae_Mycobacterium_Mycobacterium avium complex (MAC)
NZ_BAGQ00000000	Mycobacterium intracellulare M.i98	Bacteria_Actinobacteria_Actinobacteridae_Actinomycetales_Corynebacterineae_Mycobacteriaceae_Mycobacterium_Mycobacterium avium complex (MAC)
NC_016947	Mycobacterium intracellulare MOTT-02	Bacteria_Actinobacteria_Actinobacteridae_Actinomycetales_Corynebacterineae_Mycobacteriaceae_Mycobacterium_Mycobacterium avium complex (MAC)
NC_016948	Mycobacterium intracellulare MOTT-64	Bacteria_Actinobacteria_Actinobacteridae_Actinomycetales_Corynebacterineae_Mycobacteriaceae_Mycobacterium_Mycobacterium avium complex (MAC)
NC_021715	Mycobacterium yongonense 05-1390	Bacteria_Actinobacteria_Actinobacteridae_Actinomycetales_Corynebacterineae_Mycobacteriaceae_Mycobacterium_Mycobacterium avium complex (MAC)
NC_015758	Mycobacterium africanum GM041182	Bacteria_Actinobacteria_Actinobacteridae_Actinomycetales_Corynebacterineae_Mycobacteriaceae_Mycobacterium_Mycobacterium tuberculosis complex
NZ_JLCY00000000	Mycobacterium africanum K85	Bacteria_Actinobacteria_Actinobacteridae_Actinomycetales_Corynebacterineae_Mycobacteriaceae_Mycobacterium_Mycobacterium tuberculosis complex
NC_020245	Mycobacterium bovis BCG str. Korea 1168P	Bacteria_Actinobacteria_Actinobacteridae_Actinomycetales_Corynebacterineae_Mycobacteriaceae_Mycobacterium_Mycobacterium tuberculosis complex
NC_016804	Mycobacterium bovis BCG str. Mexico	Bacteria_Actinobacteria_Actinobacteridae_Actinomycetales_Corynebacterineae_Mycobacteriaceae_Mycobacterium_Mycobacterium tuberculosis complex
NC_008769	Mycobacterium bovis BCG str. Pasteur 1173P2	Bacteria_Actinobacteria_Actinobacteridae_Actinomycetales_Corynebacterineae_Mycobacteriaceae_Mycobacterium_Mycobacterium tuberculosis complex
NC_012207	Mycobacterium bovis BCG str. Tokyo 172	Bacteria_Actinobacteria_Actinobacteridae_Actinomycetales_Corynebacterineae_Mycobacteriaceae_Mycobacterium_Mycobacterium tuberculosis complex
NC_015848	Mycobacterium canettii CIPT 140010059	Bacteria_Actinobacteria_Actinobacteridae_Actinomycetales_Corynebacterineae_Mycobacteriaceae_Mycobacterium_Mycobacterium tuberculosis complex
NC_019950	Mycobacterium canettii CIPT 140060008	Bacteria_Actinobacteria_Actinobacteridae_Actinomycetales_Corynebacterineae_Mycobacteriaceae_Mycobacterium_Mycobacterium tuberculosis complex
NC_019965	Mycobacterium canettii CIPT 140070008	Bacteria_Actinobacteria_Actinobacteridae_Actinomycetales_Corynebacterineae_Mycobacteriaceae_Mycobacterium_Mycobacterium tuberculosis complex
NC_019951	Mycobacterium canettii CIPT 140070010	Bacteria_Actinobacteria_Actinobacteridae_Actinomycetales_Corynebacterineae_Mycobacteriaceae_Mycobacterium_Mycobacterium tuberculosis complex
NC_019952	Mycobacterium canettii CIPT 140070017	Bacteria_Actinobacteria_Actinobacteridae_Actinomycetales_Corynebacterineae_Mycobacteriaceae_Mycobacterium_Mycobacterium tuberculosis complex
NC_002755	Mycobacterium tuberculosis CDC1551	Bacteria_Actinobacteria_Actinobacteridae_Actinomycetales_Corynebacterineae_Mycobacteriaceae_Mycobacterium_Mycobacterium tuberculosis complex
NZ_AELF00000000	Mycobacterium tuberculosis CDC1551A	Bacteria_Actinobacteria_Actinobacteridae_Actinomycetales_Corynebacterineae_Mycobacteriaceae_Mycobacterium_Mycobacterium tuberculosis complex
NC_009525	Mycobacterium tuberculosis H37Ra	Bacteria_Actinobacteria_Actinobacteridae_Actinomycetales_Corynebacterineae_Mycobacteriaceae_Mycobacterium_Mycobacterium tuberculosis complex
NZ_AAYK00000000	Mycobacterium tuberculosis H37Ra	Bacteria_Actinobacteria_Actinobacteridae_Actinomycetales_Corynebacterineae_Mycobacteriaceae_Mycobacterium_Mycobacterium tuberculosis complex
NC_000962	Mycobacterium tuberculosis H37Rv	Bacteria_Actinobacteria_Actinobacteridae_Actinomycetales_Corynebacterineae_Mycobacteriaceae_Mycobacterium_Mycobacterium tuberculosis complex
NC_018143	Mycobacterium tuberculosis H37Rv	Bacteria_Actinobacteria_Actinobacteridae_Actinomycetales_Corynebacterineae_Mycobacteriaceae_Mycobacterium_Mycobacterium tuberculosis complex
NC_012943	Mycobacterium tuberculosis KZN 1435	Bacteria_Actinobacteria_Actinobacteridae_Actinomycetales_Corynebacterineae_Mycobacteriaceae_Mycobacterium_Mycobacterium tuberculosis complex
NC_016934	Mycobacterium tuberculosis UT205	Bacteria_Actinobacteria_Actinobacteridae_Actinomycetales_Corynebacterineae_Mycobacteriaceae_Mycobacterium_Mycobacterium tuberculosis complex
NC_014659	Rhodococcus equi 103S	Bacteria_Actinobacteria_Actinobacteridae_Actinomycetales_Corynebacterineae_Nocardiaceae_Rhodococcus
NZ_APJC00000000	Rhodococcus equi NBRC 101255 = C 7	Bacteria_Actinobacteria_Actinobacteridae_Actinomycetales_Corynebacterineae_Nocardiaceae_Rhodococcus
NC_022115	Rhodococcus erythropolis CCM2595	Bacteria_Actinobacteria_Actinobacteridae_Actinomycetales_Corynebacterineae_Nocardiaceae_Rhodococcus
NZ_AUZK00000000	Rhodococcus erythropolis DN1	Bacteria_Actinobacteria_Actinobacteridae_Actinomycetales_Corynebacterineae_Nocardiaceae_Rhodococcus
NC_012490	Rhodococcus erythropolis PR4	Bacteria_Actinobacteria_Actinobacteridae_Actinomycetales_Corynebacterineae_Nocardiaceae_Rhodococcus
NZ_ACNO00000000	Rhodococcus erythropolis SK121	Bacteria_Actinobacteria_Actinobacteridae_Actinomycetales_Corynebacterineae_Nocardiaceae_Rhodococcus
NZ_AGCF00000000	Rhodococcus erythropolis XP	Bacteria_Actinobacteria_Actinobacteridae_Actinomycetales_Corynebacterineae_Nocardiaceae_Rhodococcus
NZ_AJJH00000000	Rhodococcus imtechensis RKJ300 = JCM 13270	Bacteria_Actinobacteria_Actinobacteridae_Actinomycetales_Corynebacterineae_Nocardiaceae_Rhodococcus
NC_008268	Rhodococcus jostii RHA1	Bacteria_Actinobacteria_Actinobacteridae_Actinomycetales_Corynebacterineae_Nocardiaceae_Rhodococcus
NC_012522	Rhodococcus opacus B4	Bacteria_Actinobacteria_Actinobacteridae_Actinomycetales_Corynebacterineae_Nocardiaceae_Rhodococcus
NZ_AJYC00000000	Rhodococcus opacus M213	Bacteria_Actinobacteria_Actinobacteridae_Actinomycetales_Corynebacterineae_Nocardiaceae_Rhodococcus
NZ_AGVD00000000	Rhodococcus opacus PD630	Bacteria_Actinobacteria_Actinobacteridae_Actinomycetales_Corynebacterineae_Nocardiaceae_Rhodococcus
NZ_AHBW00000000	Rhodococcus pyridinivorans AK37	Bacteria_Actinobacteria_Actinobacteridae_Actinomycetales_Corynebacterineae_Nocardiaceae_Rhodococcus
NC_023150	Rhodococcus pyridinivorans SB3094	Bacteria_Actinobacteria_Actinobacteridae_Actinomycetales_Corynebacterineae_Nocardiaceae_Rhodococcus
NZ_AODN00000000	Rhodococcus qingshengii BKS 20-40	Bacteria_Actinobacteria_Actinobacteridae_Actinomycetales_Corynebacterineae_Nocardiaceae_Rhodococcus
NZ_APMY00000000	Rhodococcus rhodnii LMG 5362	Bacteria_Actinobacteria_Actinobacteridae_Actinomycetales_Corynebacterineae_Nocardiaceae_Rhodococcus
NZ_AOEX00000000	Rhodococcus ruber BKS 20-38	Bacteria_Actinobacteria_Actinobacteridae_Actinomycetales_Corynebacterineae_Nocardiaceae_Rhodococcus
NZ_ANGC00000000	Rhodococcus ruber Chol-4	Bacteria_Actinobacteria_Actinobacteridae_Actinomycetales_Corynebacterineae_Nocardiaceae_Rhodococcus
ARTN00000000	Rhodococcus sp. 114MFTsu3	Bacteria_Actinobacteria_Actinobacteridae_Actinomycetales_Corynebacterineae_Nocardiaceae_Rhodococcus
ARND00000000	Rhodococcus sp. 29MFTsu3	Bacteria_Actinobacteria_Actinobacteridae_Actinomycetales_Corynebacterineae_Nocardiaceae_Rhodococcus
NZ_CAPS00000000	Rhodococcus sp. AW25M09	Bacteria_Actinobacteria_Actinobacteridae_Actinomycetales_Corynebacterineae_Nocardiaceae_Rhodococcus
NZ_AVAE00000000	Rhodococcus sp. BCP1	Bacteria_Actinobacteria_Actinobacteridae_Actinomycetales_Corynebacterineae_Nocardiaceae_Rhodococcus
NZ_AJLQ00000000	Rhodococcus sp. DK17	Bacteria_Actinobacteria_Actinobacteridae_Actinomycetales_Corynebacterineae_Nocardiaceae_Rhodococcus
NZ_CAVJ000000000	Rhodococcus sp. EsD8	Bacteria_Actinobacteria_Actinobacteridae_Actinomycetales_Corynebacterineae_Nocardiaceae_Rhodococcus
NZ_AXVF00000000	Rhodococcus sp. JG-3	Bacteria_Actinobacteria_Actinobacteridae_Actinomycetales_Corynebacterineae_Nocardiaceae_Rhodococcus
NZ_AKKP00000000	Rhodococcus sp. JVH1	Bacteria_Actinobacteria_Actinobacteridae_Actinomycetales_Corynebacterineae_Nocardiaceae_Rhodococcus
NZ_AJFC00000000	Rhodococcus sp. P14	Bacteria_Actinobacteria_Actinobacteridae_Actinomycetales_Corynebacterineae_Nocardiaceae_Rhodococcus
NZ_AVCO00000000	Rhodococcus sp. P27	Bacteria_Actinobacteria_Actinobacteridae_Actinomycetales_Corynebacterineae_Nocardiaceae_Rhodococcus
NZ_AFAQ00000000	Rhodococcus sp. R04	Bacteria_Actinobacteria_Actinobacteridae_Actinomycetales_Corynebacterineae_Nocardiaceae_Rhodococcus
AJVB00000000	Rhodococcus sp. R1101	Bacteria_Actinobacteria_Actinobacteridae_Actinomycetales_Corynebacterineae_Nocardiaceae_Rhodococcus
NZ_AODO00000000	Rhodococcus triatomae BKS 15-14	Bacteria_Actinobacteria_Actinobacteridae_Actinomycetales_Corynebacterineae_Nocardiaceae_Rhodococcus
NZ_ANIU00000000	Rhodococcus wratislaviensis IFP 2016	Bacteria_Actinobacteria_Actinobacteridae_Actinomycetales_Corynebacterineae_Nocardiaceae_Rhodococcus
AOPY00000000	Streptomyces afghaniensis 772	Bacteria_Actinobacteria_Actinobacteridae_Actinomycetales_Streptomycineae_Streptomycetaceae_Streptomyces
NZ_AROY00000000	Streptomyces albulus CCRC 11814	Bacteria_Actinobacteria_Actinobacteridae_Actinomycetales_Streptomycineae_Streptomycetaceae_Streptomyces
NZ_AXDB02000000	Streptomyces albulus PD-1	Bacteria_Actinobacteria_Actinobacteridae_Actinomycetales_Streptomycineae_Streptomycetaceae_Streptomyces
NZ_AOPZ00000000	Streptomyces aurantiacus JA 4570	Bacteria_Actinobacteria_Actinobacteridae_Actinomycetales_Streptomycineae_Streptomycetaceae_Streptomyces
NZ_AOCF00000000	Streptomyces bottropensis ATCC 25435	Bacteria_Actinobacteria_Actinobacteridae_Actinomycetales_Streptomycineae_Streptomycetaceae_Streptomyces
ARTQ00000000	Streptomyces canus 299MFChir4	Bacteria_Actinobacteria_Actinobacteridae_Actinomycetales_Streptomycineae_Streptomycetaceae_Streptomyces
NZ_AGDE00000000	Streptomyces chartreusis NRRL 12338	Bacteria_Actinobacteria_Actinobacteridae_Actinomycetales_Streptomycineae_Streptomycetaceae_Streptomyces
AGDD00000000	Streptomyces chartreusis NRRL 3882	Bacteria_Actinobacteria_Actinobacteridae_Actinomycetales_Streptomycineae_Streptomycetaceae_Streptomyces
NC_021985	Streptomyces collinus Tu 365	Bacteria_Actinobacteria_Actinobacteridae_Actinomycetales_Streptomycineae_Streptomycetaceae_Streptomyces
NC_020504	Streptomyces davawensis JCM 4913	Bacteria_Actinobacteria_Actinobacteridae_Actinomycetales_Streptomycineae_Streptomycetaceae_Streptomyces
AUBE00000000	Streptomyces flavidovirens DSM 40150	Bacteria_Actinobacteria_Actinobacteridae_Actinomycetales_Streptomycineae_Streptomycetaceae_Streptomyces
NZ_AOHP00000000	Streptomyces gancidicus BKS 13-15	Bacteria_Actinobacteria_Actinobacteridae_Actinomycetales_Streptomycineae_Streptomycetaceae_Streptomyces
NC_010572	Streptomyces griseus subsp. griseus NBRC 13350	Bacteria_Actinobacteria_Actinobacteridae_Actinomycetales_Streptomycineae_Streptomycetaceae_Streptomyces
NZ_ACEX00000000	Streptomyces himastatinicus ATCC 53653	Bacteria_Actinobacteria_Actinobacteridae_Actinomycetales_Streptomycineae_Streptomycetaceae_Streptomyces
NC_017765	Streptomyces hygroscopicus subsp. jinggangensis 5008	Bacteria_Actinobacteria_Actinobacteridae_Actinomycetales_Streptomycineae_Streptomycetaceae_Streptomyces
NC_020895	Streptomyces hygroscopicus subsp. jinggangensis TL01	Bacteria_Actinobacteria_Actinobacteridae_Actinomycetales_Streptomycineae_Streptomycetaceae_Streptomyces
NZ_APVM00000000	Streptomyces lividans 1326	Bacteria_Actinobacteria_Actinobacteridae_Actinomycetales_Streptomycineae_Streptomycetaceae_Streptomyces
NZ_ACEY00000000	Streptomyces lividans TK24	Bacteria_Actinobacteria_Actinobacteridae_Actinomycetales_Streptomycineae_Streptomycetaceae_Streptomyces
NZ_AORZ00000000	Streptomyces mobaraensis NBRC 13819 = DSM 40847	Bacteria_Actinobacteria_Actinobacteridae_Actinomycetales_Streptomycineae_Streptomycetaceae_Streptomyces
NZ_AWQW00000000	Streptomyces niveus NCIMB 11891	Bacteria_Actinobacteria_Actinobacteridae_Actinomycetales_Streptomycineae_Streptomycetaceae_Streptomyces
NZ_BARF01000000	Streptomyces prunicolor NBRC 13075	Bacteria_Actinobacteria_Actinobacteridae_Actinomycetales_Streptomycineae_Streptomycetaceae_Streptomyces
NC_022785	Streptomyces rapamycinicus NRRL 5491	Bacteria_Actinobacteria_Actinobacteridae_Actinomycetales_Streptomycineae_Streptomycetaceae_Streptomyces
NZ_ANSJ00000000	Streptomyces rimosus subsp. rimosus ATCC 10970	Bacteria_Actinobacteria_Actinobacteridae_Actinomycetales_Streptomycineae_Streptomycetaceae_Streptomyces
NZ_AWQX00000000	Streptomyces roseochromogenus subsp. oscitans DS 12.976	Bacteria_Actinobacteria_Actinobacteridae_Actinomycetales_Streptomycineae_Streptomycetaceae_Streptomyces
NZ_ABYX00000000	Streptomyces roseosporus NRRL 11379	Bacteria_Actinobacteria_Actinobacteridae_Actinomycetales_Streptomycineae_Streptomycetaceae_Streptomyces
NZ_ABYB00000000	Streptomyces roseosporus NRRL 15998	Bacteria_Actinobacteria_Actinobacteridae_Actinomycetales_Streptomycineae_Streptomycetaceae_Streptomyces
NZ_ADFC00000000	Streptomyces sp. ACT-1	Bacteria_Actinobacteria_Actinobacteridae_Actinomycetales_Streptomycineae_Streptomycetaceae_Streptomyces
NZ_ASHF00000000	Streptomyces sp. GBA 94-10	Bacteria_Actinobacteria_Actinobacteridae_Actinomycetales_Streptomycineae_Streptomycetaceae_Streptomyces
NC_021055	Streptomyces sp. PAMC26508	Bacteria_Actinobacteria_Actinobacteridae_Actinomycetales_Streptomycineae_Streptomycetaceae_Streptomyces
NZ_ASHE01000000	Streptomyces sp. PVA 94-07	Bacteria_Actinobacteria_Actinobacteridae_Actinomycetales_Streptomycineae_Streptomycetaceae_Streptomyces
NC_015953	Streptomyces sp. SirexAA-E	Bacteria_Actinobacteria_Actinobacteridae_Actinomycetales_Streptomycineae_Streptomycetaceae_Streptomyces
NZ_AFHJ00000000	Streptomyces sp. Tu6071	Bacteria_Actinobacteria_Actinobacteridae_Actinomycetales_Streptomycineae_Streptomycetaceae_Streptomyces
ARLC00000000	Streptomyces sulphureus DSM 40104	Bacteria_Actinobacteria_Actinobacteridae_Actinomycetales_Streptomycineae_Streptomycetaceae_Streptomyces
NZ_ASHX00000000	Streptomyces thermolilacinus SPC6	Bacteria_Actinobacteria_Actinobacteridae_Actinomycetales_Streptomycineae_Streptomycetaceae_Streptomyces
NC_015957	Streptomyces violaceusniger Tu 4113	Bacteria_Actinobacteria_Actinobacteridae_Actinomycetales_Streptomycineae_Streptomycetaceae_Streptomyces
NZ_ACEZ00000000	Streptomyces viridochromogenes DSM 40736	Bacteria_Actinobacteria_Actinobacteridae_Actinomycetales_Streptomycineae_Streptomycetaceae_Streptomyces
NZ_AMLP00000000	Streptomyces viridochromogenes Tue57	Bacteria_Actinobacteria_Actinobacteridae_Actinomycetales_Streptomycineae_Streptomycetaceae_Streptomyces
NZ_ARCK00000000	Streptomyces vitaminophilus DSM 41686	Bacteria_Actinobacteria_Actinobacteridae_Actinomycetales_Streptomycineae_Streptomycetaceae_Streptomyces
NZ_AJTQ00000000	Streptomyces xiaopingdaonensis	Bacteria_Actinobacteria_Actinobacteridae_Actinomycetales_Streptomycineae_Streptomycetaceae_Streptomyces
NZ_AXVM00000000	Comamonas badia DSM 17552	Bacteria_Proteobacteria_Betaproteobacteria_Burkholderiales_Comamonadaceae_Comamonas
AUCQ00000000	Comamonas composti DSM 21721	Bacteria_Proteobacteria_Betaproteobacteria_Burkholderiales_Comamonadaceae_Comamonas
APCR00000000	Comamonas sp. B-9	Bacteria_Proteobacteria_Betaproteobacteria_Burkholderiales_Comamonadaceae_Comamonas
NZ_AHIL00000000	Comamonas testosteroni ATCC 11996	Bacteria_Proteobacteria_Betaproteobacteria_Burkholderiales_Comamonadaceae_Comamonas
NC_013446	Comamonas testosteroni CNB-2	Bacteria_Proteobacteria_Betaproteobacteria_Burkholderiales_Comamonadaceae_Comamonas
NZ_BAEC00000000	Comamonas testosteroni NBRC 100989	Bacteria_Proteobacteria_Betaproteobacteria_Burkholderiales_Comamonadaceae_Comamonas
NZ_ADVQ00000000	Comamonas testosteroni S44	Bacteria_Proteobacteria_Betaproteobacteria_Burkholderiales_Comamonadaceae_Comamonas
NZ_AMSL00000000	Pseudomonas sp. Chol1	Bacteria_Proteobacteria_Gammaproteobacteria_Pseudomonadales_Pseudomonadaceae_Pseudomonas
